# Supplementary material for: The functional epigenetic landscape of aberrant gene expression in molecular subgroups of newly diagnosed multiple myeloma
Source: J Hematol Oncol. 2020 Aug 6;13:108. doi: 10.1186/s13045-020-00933-y (PMC7409490; doi:10.1186/s13045-020-00933-y)
Supplement: Supplementary file 2 — Additional file 2. Supplementary Information-2. [file 13045_2020_933_MOESM2_ESM.xlsx]

## Sheet: Table of content
Index	Worksheet	Description
Table-S1	eRRBS sequencing metrics	Bismark quality control data or eRRBS from MM patients, compared to age-matched healthy donors (control)
Table-S2	Demographic information	A complete demographic information, such as age, sex of the patient samples
Table S3	eRRBS DMRs	Top 5% variable differentially methylated regions across the MM subgroups
Table S4	EPIC array CpG sites	Top 5% variable differentially methylated CpG sites across the MM subgroups
Table S5	Expression and methylation	Gene expression in relation to DNA methylation in the NDMM subgroups
Table-S6	Function of key genes	Functional detail of the key genes per previous literature, as presented per NDMM subgroups
Table-S7	t(4;14),MMSET GEMs	Differential methylation and expression in t(4;14),MMSET translocation subgroup, obtained from eRRBS, 850K array and gene expression array
Table-S8	Functional pathways of t(4;14) genes	Prediction of functional biological processes, molecular functions, or KEGG annotated pathways of epigenetically controlled gene clusters in t(4;14), MMSET subgroup
Table-S9	t(11;14) GEMs	Differential methylation and expression in t(11;14) translocation subgroup, obtained from eRRBS, 850K array and gene expression array
Table-S10	Functional pathways of t(11;14) genes	Prediction of functional biological processes, molecular functions, or KEGG annotated pathways of epigenetically controlled gene clusters in t(11;14) subgroup
Table-S11	t(14;16),MAF GEMs	Differential methylation and expression in t(14;16) translocation subgroup, obtained from eRRBS, 850K array and gene expression array
Table-S12	t(14;20),MAFB GEMs	Differential methylation and expression in t(14;20) translocation subgroup, obtained from eRRBS, 850K array and gene expression array
Table-S13	Functional pathways of t(14;16) genes	Prediction of functional biological processes, molecular functions, or KEGG annotated pathways of epigenetically controlled gene clusters in t(14;16) subgroup
Table-S14	Functional pathways of t(14;20) genes	Prediction of functional biological processes, molecular functions, or KEGG annotated pathways of epigenetically controlled gene clusters in t(14;20) subgroup
Table-S15	HRD-D1 GEMs	Differential methylation and expression in HRD,D1 subgroup, obtained from eRRBS, 850K array and gene expression array
Table-S16	HRD-D2 GEMs	Differential methylation and expression in HRD,D2 subgroup, obtained from eRRBS, 850K array and gene expression array
Table-S17	Functional pathways of HRD-D1 genes	Prediction of functional biological processes, molecular functions, or KEGG annotated pathways of epigenetically controlled gene clusters in HRD,D1 subgroup
Table-S18	Functional pathways of HRD-D2 genes	Prediction of functional biological processes, molecular functions, or KEGG annotated pathways of epigenetically controlled gene clusters in HRD,D2 subgroup
Table-S19	DMR-histone overlap	Overlaps of DMRs and histones at promoters and bodies of genes including GEMs and intergenic regions.
Table S20	Super-enhancer and CTCF overlapping DMRs	Super-enhancer (SE) or CTCF overlapping with the Differentially Methylated Regions (DMRs)
Table S21	Super-enhancer and CTCF overlapped genes	A list of key genes of the t(14;16) subgroup and their overlapping DMRs with super-enhancer (SE) from t(14;16) translocation positive MM.1S cell line or with CTCF binding sites from the Delta-47 cell line.

## Sheet: Table S1
MM subgroups	Sample ID	# of aligned reads	Mapping rate	# of CpGs	# of methylated CpGs	Methylated CpGs (%)
Healthy donors (Control)	77773	53453526	64.1	204260452	62394770	30.5
(n=4)	78647	27219257	61	114416047	32531844	28.4
	85900	31565733	62.6	115714134	43942127	37.9
	90015	26097742	59	110650043	32963611	29.7
t(4;14), MMSET overexpressed	PL2742	34059879	57.5	122961925	45183081	36.7
(n=8)	87216	12165790	58.2	47578757	13048105	27.4
	PL4958	15798999	62.8	61312464	15088333	24.6
	71053	14741191	62.4	37385312	12858100	34.3
	PL3660	17470384	59.7	64971180	19999736	30.7
	70139	15067560	63.8	51935156	16537559	31.8
	PL4492	21724828	58	85750077	18630069	21.7
	PL4251	21341216	56.9	83762163	25471060	30.4
t(11;14), CD20+/-	PL4534	35914443	59.5	141992320	29970406	21.1
(n=10)	PL2941	12637702	58.9	49208484	13694358	27.8
	26153	25190813	65.9	106448819	11588286	10.8
	PL3294	14507761	59.7	54938758	10201590	18.5
	PL0421	15355126	58.6	60819742	11206441	18.4
	PL3256	23053226	63.1	79316402	22126000	27.8
	PL3240	23261605	61.6	94827936	20752173	21.8
	PL3283	19981941	58.2	78469461	20319152	25.8
	52164	23258538	64.4	99463563	7155370	7.19
	50315	13904622	42.5	49320037	12924614	26.2
t(14;16), MAF overexpressed	PL2823	41225784	58	173363827	38256305	22.1
(n=9)	60537	15768299	61	59691973	17559685	29.4
	46070	20925760	61.1	83351522	25363967	30.4
	PL2598	26574010	62.1	99006633	23410145	23.6
	PL3391	23129931	60.5	97314094	16181682	16.6
	73370	18988525	64.5	74093618	14912629	20.1
	80472	17202267	63.5	65050938	14227169	21.8
	81932	14339110	60.4	57859552	9910550	17.1
	36118	17649427	60.2	66530712	20268696	30.4
t(14;20), MAFB overexpressed	PL3488	29014642	66.1	99799685	24314913	24.3
(n=6)	30865	20763874	59.9	80297290	21441907	26.7
	19497	19250295	60.7	71055648	17203269	24.2
	29479	22789518	60.7	85768609	19972942	23.2
	40233	18127024	12826566	1767964	3532494	70.8
	PL3217	21335784	60.1	83796267	23598263	28.1
HRD-D1	86932	17002017	64.9	65896029	15632648	23.7
(n=12)	69445	26627769	50	91936989	24092349	26.2
	82137	13481519	53.9	50012080	12156293	24.3
	44246	23124130	53.5	89727561	24331470	27.1
	87133	33371953	59.4	135980413	37459652	27.5
	87125	23328375	60.9	89825103	22788459	25.3
	86723	15951424	51.8	62946270	13506741	21.4
	24189	29649023	60.2	118496467	26667197	22.5
	29095	26401963	51.3	91046090	24054269	26.4
	13828	19705936	54	59318125	17189412	28.9
	82117	16272212	60.4	62536684	15867635	25.3
	87138	24550528	62	97967743	26011027	26.5
HRD-D2	80865	20491217	60.1	84031863	22139703	26.3
(n=7)	PL3524	39876697	56.5	145323227	35241851	24.2
	PL0893	16346999	61.6	62914329	17297736	27.4
	51562	24409840	0.543	73472374	21239123	28.9
	69187	11423932	55.1	41590104	11026688	26.5
	87096	16314633	60.9	65747167	15021024	22.8
	30365	15541109	60.5	59344257	15562965	26.2
Note	The samples, shaded with gray are not available for RNA sequencing data.

## Sheet: Table S2
Source	Control	t(4;14)	t(11;14)	t(14;16)	t(14;20)	HRD-D1	HRD-D2
eRRBS, GEP	4	8	10	9	6	12	7
RNA seq.		7	8	6	6	12	6
850k methylation array	4	5	5	17	7	5	5
Factors	Results
Age
Median age (Yrs)	62.2
Minimum age (yrs)	32.8
Maximum age (yrs)	74.2
Age >= 60 yr	33/53 (62.2%)
Age >= 65 yr	20/53 (37.7%)
Sex
Male	27/54 (50.0%)
Female	27/54 (50.0%)
Race
White/ Caucasian	45/53 (83.34%)
Black	7/53 (12.96%)
Native American	1/53 (1.85%)
Ig subtypes
IgA Isotype	14/49 (28.6%)
IgD Isotype	0/49 (0.0%)
IgG Isotype	24/49 (49.0%)
Nonsecretory	2/49 (4.1%)
LC Isotype	9/49 (18.4%)
Biochemical
Albumin < 3.5 g/dL	7/53 (13.0%)
B2M >= 3.5 mg/L	6/10 (60.0%)
B2M > 5.5 mg/L	2/10 (20.0%)
ISS Stage 1	22/53 (41.5%)
ISS Stage 2	21/53 (39.6%)
ISS Stage 3	11/53 (20.7%)
RISS Stage 1	14/53 (26.4%)
RISS Stage 2	17/53 (32%)
RISS Stage 3	3/53 (5.6%)
Creatinine >= 2 mg/dL	1/53 (1.9%)
CRP >= 8 mg/L	0/53 (0.0%)
Hb < 10 g/dL	8/53 (15%)
LDH >= 190 U/L	6/16 (37.5%)
Creatinine >= 2 mg/dL	1/53 (1.9%)
CRP >= 8 mg/L	0/53 (0.0%)
Hb < 10 g/dL	8/53 (15%)
LDH >= 190 U/L	6/16 (37.5%)
Excess Kappa Free Light Chains	30/49 (61.2%)
Excess Kappa Free Light Chains __Labs	6/11 (54.5%)
Excess Lambda Free Light Chains	16/49 (32.7%)
Excess Lambda Free Light Chains __Labs	3/11 (27.3%)
Normal FLC Ratio	0/53 (0.0%)
Cytogenetic Abnormalities	1/3 (33.3%)
- Abnormal	1/3 (33.3%)
- Any CA13 (not including hypo)	0/3 (0.0%)
- Hypodiploidy	1/3 (33.3%)
- Hyperdiploidy	0/3 (0.0%)

## Sheet: Table S3
Position	Length	# CpG sites	P value	Control Meth.	t(4;14) Meth.	t(11;14) Meth.	t(14;16) Meth	t(14;20) Meth.	HRD,D1 Meth	HRD,D2 Meth	Genomic position
chr1:61954-62155	202	5	0.000867231	0.9231	0.9123	0.2353	0.3218	0.4151	0.6032	0.475	GeneBody
chr1:61954-62155	202	5	0.000867231	0.9231	0.9123	0.2353	0.3218	0.4151	0.6032	0.475	Promoter
chr1:590681-590890	210	11	0.00343895	1	0.5652	0.2188	0.4286	0.3333	0.1538	0.4167	GeneBody
chr1:930075-930157	83	1	0.000603664	1	0	0	0.25	0	0	0	GeneBody
chr1:1023987-1024125	139	1	0.006051	0.8108	0.1081	0.4559	0.6981	0.6327	0.8043	0.6316	GeneBody
chr1:1077361-1077570	210	12	0.0300502	0.5	0.25	0.2647	0.4545	0	0.6628	0.898	Promoter
chr1:2433222-2433377	156	1	1.04e-05	0.7705	0.0842	0.0727	0.1918	0.1582	0.1118	0.1802	GeneBody
chr1:2803158-2803338	181	8	2.78e-11	0.7634	0.1247	0.0492	0.2437	0.0762	0.1391	0.1407	Promoter
chr1:2835319-2835422	104	2	2.24e-09	0.8333	0.1654	0.0506	0.0879	0.1815	0.0414	0.0962	InterGenic
chr1:2855090-2855228	139	4	0.000232153	0.8857	0.3172	0.1393	0.3609	0.2516	0.1034	0.2398	InterGenic
chr1:2855229-2855299	71	5	2.53e-11	0.7879	0.1341	0.0681	0.1985	0.1231	0.1154	0.145	InterGenic
chr1:2855995-2856156	162	12	0.000291507	0.8743	0.1756	0.2071	0.2604	0.2118	0.2334	0.2005	InterGenic
chr1:2856550-2856717	168	5	8.75e-07	0.8889	0.2384	0.0905	0.1957	0.2255	0.1119	0.1856	InterGenic
chr1:2856718-2856908	191	8	1.52e-08	0.8133	0.1727	0.0864	0.2417	0.1891	0.1214	0.1751	InterGenic
chr1:2861393-2861591	199	6	5.89e-09	0.913	0.1344	0.039	0.1931	0.2134	0.1369	0.1806	InterGenic
chr1:2879689-2879766	78	6	3.21e-10	0.77	0.1085	0.0457	0.1917	0.0831	0.0948	0.1409	InterGenic
chr1:2885035-2885222	188	10	1.05e-11	0.8443	0.1743	0.0622	0.1714	0.0909	0.1165	0.1562	InterGenic
chr1:2900292-2900477	186	3	9.03e-08	0.7868	0.3277	0.0565	0.2539	0.1233	0.11	0.1182	InterGenic
chr1:2905217-2905411	195	6	4.35e-05	0.7712	0.1595	0.037	0.249	0.0984	0.1206	0.0973	InterGenic
chr1:2911577-2911675	99	10	6.54e-13	0.8709	0.1632	0.068	0.111	0.0762	0.0947	0.1117	InterGenic
chr1:2930334-2930491	158	6	2.75e-06	0.8175	0.1768	0.1605	0.2476	0.1178	0.203	0.1101	InterGenic
chr1:2933727-2933810	84	3	5.02e-13	0.7589	0.0676	0.0389	0.1431	0.1294	0.0991	0.1269	InterGenic
chr1:2933811-2933905	95	2	6.74e-10	0.7801	0.1341	0.0446	0.1981	0.1394	0.1141	0.1321	InterGenic
chr1:2945958-2946114	157	7	1.11e-07	0.8214	0.266	0.0898	0.21	0.1429	0.1742	0.1391	InterGenic
chr1:2946115-2946329	215	5	2.39e-06	0.8387	0.2486	0.1067	0.2404	0.2727	0.2056	0.1905	InterGenic
chr1:2946330-2946506	177	7	3.52e-06	0.808	0.1919	0.0781	0.3391	0.1787	0.1098	0.1558	InterGenic
chr1:2980910-2981085	176	4	9.33e-11	0.8235	0.15	0	0	0.9231	0.16	0.1071	InterGenic
chr1:2983517-2983598	82	3	6.45e-09	0.8132	0.1957	0.0738	0.1744	0.1109	0.1562	0.1926	InterGenic
chr1:2984629-2984793	165	2	3.43e-13	0.7338	0.0754	0.0394	0.1889	0.0678	0.0915	0.164	InterGenic
chr1:3011786-3011916	131	6	2.32e-07	0.8571	0.1718	0.1447	0.2536	0.1633	0.2193	0.1925	InterGenic
chr1:3018281-3018441	161	3	2.72e-05	0.7816	0.2218	0.0483	0.2493	0.107	0.2087	0.1806	Promoter
chr1:3030503-3030711	209	5	3.24e-08	0.7537	0.0929	0.0363	0.2583	0.1365	0.1062	0.1026	InterGenic
chr1:3032296-3032374	79	1	5.61e-10	0.8345	0.0636	0.0393	0.2581	0.1613	0.1694	0.2	InterGenic
chr1:3080772-3080884	113	6	2.24e-09	0.7855	0.1165	0.0568	0.2185	0.15	0.1299	0.1765	GeneBody
chr1:3083286-3083399	114	7	1.26e-06	0.875	0.1599	0.1554	0.2394	0.2044	0.2361	0.1433	GeneBody
chr1:3116067-3116186	120	5	7.76e-11	0.8237	0.106	0.0923	0.2373	0.1897	0.1285	0.213	GeneBody
chr1:3120619-3120779	161	8	3.89e-10	0.8026	0.2383	0.0732	0.2235	0.1039	0.1316	0.1273	GeneBody
chr1:3121692-3121777	86	8	3.57e-10	0.8327	0.1684	0.1336	0.1318	0.2285	0.1214	0.135	GeneBody
chr1:3122382-3122494	113	1	4.23e-11	0.8182	0.1367	0.1487	0.1243	0.085	0.099	0.0408	GeneBody
chr1:3126019-3126164	146	6	7.78e-11	0.7754	0.1275	0.038	0.1524	0.1047	0.1325	0.1596	GeneBody
chr1:3126019-3126164	146	6	7.78e-11	0.7754	0.1275	0.038	0.1524	0.1047	0.1325	0.1596	Promoter
chr1:3126188-3126359	172	10	6.19e-08	0.9034	0.1222	0.1001	0.3082	0.1737	0.1523	0.1352	GeneBody
chr1:3126188-3126359	172	10	6.19e-08	0.9034	0.1222	0.1001	0.3082	0.1737	0.1523	0.1352	Promoter
chr1:3136284-3136332	49	5	2.06e-14	0.7383	0.0979	0.032	0.1807	0.1171	0.0926	0.1381	GeneBody
chr1:3136284-3136332	49	5	2.06e-14	0.7383	0.0979	0.032	0.1807	0.1171	0.0926	0.1381	Promoter
chr1:3139540-3139642	103	5	7.51e-13	0.8156	0.0622	0.0792	0.1797	0.1114	0.1182	0.1573	GeneBody
chr1:3145694-3145888	195	6	3.1e-08	0.8061	0.2348	0.0642	0.3177	0.1603	0.1598	0.1721	GeneBody
chr1:3198690-3198907	218	11	2.99e-10	0.7918	0.123	0.0854	0.2248	0.1524	0.1083	0.103	GeneBody
chr1:3216530-3216688	159	3	6.65e-09	0.8	0.1263	0.0087	0.0781	0.0575	0.0758	0.0272	GeneBody
chr1:3227651-3227794	144	3	1.32e-07	0.8029	0.2778	0.0747	0.2993	0.1062	0.1905	0.1274	GeneBody
chr1:3228033-3228145	113	5	8.5e-09	0.8154	0.1946	0.0941	0.2835	0.1871	0.1502	0.1625	GeneBody
chr1:3238547-3238616	70	5	1.96e-10	0.7924	0.1262	0.0838	0.2109	0.1211	0.1074	0.1587	GeneBody
chr1:3249493-3249663	171	2	1.22e-09	0.8475	0.2995	0.04	0.2099	0.0955	0.1257	0.0479	GeneBody
chr1:3268056-3268200	145	11	1.86e-06	0.8438	0.134	0.1163	0.2183	0.2048	0.2053	0.2445	GeneBody
chr1:3269394-3269576	183	3	4.45e-07	0.7528	0.1258	0.0677	0.1676	0.098	0.0914	0.2314	GeneBody
chr1:3270052-3270144	93	3	7.75e-11	0.7562	0.0583	0.0539	0.1861	0.1212	0.1203	0.1759	GeneBody
chr1:3277289-3277379	91	5	3.66e-13	0.7425	0.0918	0.057	0.1842	0.0866	0.1019	0.0516	GeneBody
chr1:3308545-3308648	104	6	5.47e-09	0.8245	0.2632	0.0832	0.2435	0.1227	0.1679	0.1375	GeneBody
chr1:3308545-3308648	104	6	5.47e-09	0.8245	0.2632	0.0832	0.2435	0.1227	0.1679	0.1375	GeneBody
chr1:3311068-3311247	180	11	3.9e-06	0.8013	0.2642	0.1106	0.2726	0.1401	0.085	0.129	GeneBody
chr1:3311068-3311247	180	11	3.9e-06	0.8013	0.2642	0.1106	0.2726	0.1401	0.085	0.129	Promoter
chr1:3315866-3316051	186	5	0.000613364	0.8438	0.25	0.1103	0.2345	0.1749	0.1534	0.1897	GeneBody
chr1:3317622-3317711	90	6	4.65e-08	0.8638	0.4657	0.1776	0.2777	0.1915	0.2559	0.2067	GeneBody
chr1:3325303-3325496	194	4	2.23e-05	0.7556	0.2365	0.0667	0.2704	0.0775	0.0741	0.1731	GeneBody
chr1:3340442-3340623	182	6	4.06e-07	0.8625	0.3385	0.1798	0.2905	0.1498	0.2027	0.1491	GeneBody
chr1:3358570-3358679	110	5	9.47e-08	0.7817	0.1607	0.066	0.2537	0.1376	0.1299	0.1873	GeneBody
chr1:3390506-3390579	74	7	9.57e-09	0.8088	0.2037	0.0973	0.1764	0.2559	0.1442	0.1594	GeneBody
chr1:3391699-3391800	102	5	5.13e-08	0.8298	0.2516	0.119	0.2108	0.1841	0.216	0.1944	GeneBody
chr1:3405150-3405291	142	7	7.74e-08	0.803	0.2557	0.1026	0.1962	0.1499	0.1403	0.126	GeneBody
chr1:3407213-3407366	154	5	8.2e-12	0.9192	0.1615	0.0246	0.1631	0.1214	0.1071	0.1858	GeneBody
chr1:3412164-3412263	100	10	1.86e-09	0.8091	0.1341	0.0896	0.2191	0.1511	0.1209	0.134	GeneBody
chr1:3426064-3426262	199	13	2.1e-06	0.8286	0.1189	0.1319	0.2994	0.1801	0.2422	0.2956	GeneBody
chr1:3433832-3433883	52	6	6.62e-07	0.8386	0.2101	0.1164	0.3165	0.2326	0.1243	0.1858	GeneBody
chr1:3496772-3496911	140	2	0.00830382	0.8776	0.1688	0.2296	0.4111	0.2527	0.1609	0.2692	GeneBody
chr1:3569293-3569442	150	2	7.92e-05	0.9057	0.283	0.1347	0.3082	0.3032	0.2558	0.2439	GeneBody
chr1:3575940-3576045	106	4	6.97e-06	0.8235	0.1834	0.1663	0.194	0.113	0.2316	0.2691	GeneBody
chr1:3701414-3701596	183	7	0.00211737	0.881	0.202	0.2235	0.4286	0.173	0.2602	0.4211	GeneBody
chr1:3705832-3705970	139	4	0.00088827	0.8299	0.1254	0.1315	0.2734	0.1538	0.0823	0.3768	GeneBody
chr1:3708748-3708844	97	2	7.32e-06	0.7714	0.029	0.1354	0.134	0.2394	0.1196	0.2787	GeneBody
chr1:3710421-3710496	76	4	8.01e-05	0.8232	0.1037	0.1349	0.2816	0.2151	0.1238	0.332	GeneBody
chr1:3763638-3763855	218	11	2.64e-09	0.7988	0.1229	0.1472	0.2362	0.2355	0.1636	0.1197	GeneBody
chr1:3935204-3935374	171	10	1.23e-07	0.9245	0.7755	0.1581	0.3482	0.2882	0.3478	0.2351	InterGenic
chr1:3947800-3947984	185	6	5.82e-09	0.8295	0.7479	0.1884	0.4406	0.3571	0.2881	0.2189	GeneBody
chr1:3947800-3947984	185	6	5.82e-09	0.8295	0.7479	0.1884	0.4406	0.3571	0.2881	0.2189	GeneBody
chr1:3988669-3988882	214	4	6.88e-11	0.7137	0.7143	0.1629	0.3133	0.156	0.2404	0.2539	GeneBody
chr1:4018889-4018972	84	5	9.44e-08	0.7779	0.6234	0.078	0.2187	0.144	0.1918	0.1726	GeneBody
chr1:4082470-4082595	126	4	1.55e-13	0.7047	0.4589	0.0409	0.1641	0.0787	0.141	0.095	InterGenic
chr1:4109459-4109603	145	4	7.22e-06	0.7051	0.6071	0.0784	0.1963	0.2595	0.1061	0.1651	InterGenic
chr1:4109707-4109902	196	9	2.64e-07	0.8311	0.5123	0.2074	0.4098	0.3444	0.1106	0.2067	InterGenic
chr1:4121906-4121982	77	2	1.42e-08	0.7635	0.3168	0.0458	0.2124	0.0949	0.104	0.1748	InterGenic
chr1:4160846-4160999	154	8	3.65e-06	0.8818	0.555	0.1596	0.2592	0.1739	0.1661	0.3771	InterGenic
chr1:4174379-4174475	97	5	6.21e-09	0.7315	0.4383	0.0727	0.1359	0.0635	0.1453	0.1882	InterGenic
chr1:4222592-4222725	134	3	1.77e-05	0.7059	0.3281	0	0.2333	0.0595	0.0506	0.1122	InterGenic
chr1:4275908-4276029	122	2	6.29e-08	0.8148	0.5255	0.1425	0.3257	0.1766	0.1997	0.1614	InterGenic
chr1:4324100-4324263	164	5	9.22e-06	0.8042	0.3811	0.1189	0.2241	0.1403	0.2112	0.1498	InterGenic
chr1:4470483-4470631	149	1	1.11e-08	0.9571	0.8657	0.1514	0.3651	0.2216	0.4254	0.5482	InterGenic
chr1:4500342-4500448	107	2	1.82e-08	0.8521	0.7967	0.3158	0.3848	0.2757	0.2924	0.2929	InterGenic
chr1:4599301-4599368	68	5	5.17e-06	0.8694	0.724	0.2593	0.2198	0.2859	0.33	0.4945	InterGenic
chr1:4600239-4600404	166	8	3.71e-07	0.7379	0.8102	0.1408	0.2304	0.1751	0.4638	0.5667	InterGenic
chr1:4639330-4639541	212	7	0.0256968	0.9167	0.717	0.2562	0.3145	0.2471	0.4865	0.3562	InterGenic
chr1:4660092-4660228	137	2	1.71e-06	0.75	0.8052	0.1479	0.2835	0.2754	0.4727	0.4385	GeneBody
chr1:4672007-4672110	104	7	1.16e-05	0.8218	0.7625	0.3215	0.2154	0.1597	0.437	0.4676	GeneBody
chr1:4712463-4712596	134	9	2.33e-05	0.8408	0.5659	0.179	0.2442	0.1522	0.5141	0.507	GeneBody
chr1:4719636-4719842	207	8	0.0131419	0.7368	0.5522	0.1326	0.0749	0.1737	0.4639	0.3333	GeneBody
chr1:4932540-4932620	81	1	5.04e-05	0.8281	0.8214	0.1697	0.2846	0.2375	0.3945	0.4465	InterGenic
chr1:5045382-5045552	171	2	0.0375267	0.75	1	0	0	0.2727	0.25	0.5714	InterGenic
chr1:5142965-5143098	134	4	2.42e-10	0.6541	0.6784	0.1579	0.0994	0.0656	0.2789	0.2717	InterGenic
chr1:5196446-5196638	193	1	0.000752291	0.7778	0.6667	0.0957	0.3664	0.2593	0.3401	0.2361	InterGenic
chr1:5312948-5313117	170	5	3.61e-09	0.7607	0.5311	0.0586	0.1393	0.1066	0.1793	0.2374	InterGenic
chr1:5350383-5350481	99	1	0.0188043	0.8387	0.557	0.3409	0.1742	0.1429	0.1368	0.2303	InterGenic
chr1:5373367-5373483	117	1	4.61e-06	0.6667	0.6172	0.0659	0.152	0.0876	0.1634	0.2384	InterGenic
chr1:5441528-5441703	176	3	8.16e-09	0.7208	0.4888	0.0632	0.1772	0.1224	0.1227	0.1598	InterGenic
chr1:5473278-5473375	98	2	2.89e-08	0.8382	0.5061	0.0684	0.1982	0.2189	0.2532	0.1743	InterGenic
chr1:5492128-5492333	206	3	1.75e-05	0.8681	0.7622	0.248	0.4258	0.3067	0.4364	0.2661	GeneBody
chr1:5492128-5492333	206	3	1.75e-05	0.8681	0.7622	0.248	0.4258	0.3067	0.4364	0.2661	Promoter
chr1:5528005-5528117	113	1	1.33e-06	0.7273	0.2923	0.0312	0.1471	0.0588	0.119	0.1111	InterGenic
chr1:5555146-5555341	196	2	2.65e-08	0.7737	0.3801	0.0375	0.2455	0.0854	0.177	0.1687	InterGenic
chr1:5600093-5600294	202	9	4.23e-08	0.8387	0.8571	0.2054	0.25	0.3534	0.1023	0.2414	GeneBody
chr1:5687497-5687657	161	3	0.000778242	0.7925	0.5684	0.0949	0.1221	0.2544	0.3223	0.3364	InterGenic
chr1:5755325-5755447	123	2	1.79e-12	0.7955	0.3882	0.0659	0.1975	0.1703	0.0858	0.1944	InterGenic
chr1:6135277-6135443	167	4	1.06e-06	0.8426	0.3261	0.0755	0.2416	0.146	0.2146	0.1729	GeneBody
chr1:6713195-6713300	106	3	0.00339278	1	0.5714	0.1196	0.2667	0.3462	0.2174	0.2222	InterGenic
chr1:6720448-6720555	108	5	4.53e-11	0.8833	0.114	0.1328	0.3295	0.2745	0.2046	0.2139	Promoter
chr1:6991809-6991996	188	4	0.000644328	0.8286	0.8308	0.2946	0.3571	0.589	0.2742	0.3043	GeneBody
chr1:7107615-7107671	57	3	5.44e-11	0.7117	0.6446	0.1058	0.1724	0.1816	0.1588	0.2273	GeneBody
chr1:7225177-7225378	202	10	0.00197436	0.6667	0.4286	0.1569	0	0.0833	0	0.0526	GeneBody
chr1:7230685-7230779	95	1	3.3e-08	0.7965	0.1742	0.075	0.1708	0.1019	0.131	0.2459	GeneBody
chr1:7259106-7259187	82	2	7.62e-08	0.7829	0.5249	0.0567	0.1799	0.1854	0.152	0.1895	GeneBody
chr1:7351249-7351373	125	5	1.7e-09	0.8618	0.5312	0.112	0.2492	0.1162	0.1492	0.1701	GeneBody
chr1:7391130-7391291	162	2	0.0396632	0.8571	0.4286	0.1818	0	0	0.1667	0.4286	GeneBody
chr1:7391130-7391291	162	2	0.0396632	0.8571	0.4286	0.1818	0	0	0.1667	0.4286	Promoter
chr1:7423394-7423543	150	2	9.45e-05	0.7895	0.5888	0.169	0.1624	0.2	0.2473	0.1235	GeneBody
chr1:7455532-7455741	210	10	1.66e-08	0.7888	0.1646	0.0706	0.1087	0.0818	0.1036	0.1063	GeneBody
chr1:7455742-7455903	162	6	2.15e-07	0.7375	0.233	0.0747	0.1187	0.1004	0.0697	0.0959	GeneBody
chr1:7611540-7611706	167	1	1.71e-07	0.7222	0.0857	0.0656	0.1452	0	0.087	0.1667	GeneBody
chr1:7630463-7630638	176	2	8.41e-05	0.9333	0.4054	0.1704	0.2333	0.1656	0.2214	0.2484	GeneBody
chr1:7688304-7688409	106	1	1.61e-06	0.8154	0.2299	0.0588	0.1691	0.121	0.1894	0.1402	GeneBody
chr1:7724064-7724113	50	4	8.47e-05	0.8667	0.7789	0.2548	0.4085	0.2791	0.4762	0.3577	GeneBody
chr1:8064242-8064395	154	4	8.41e-07	0.875	0.646	0.1522	0.2233	0.25	0.2529	0.3212	GeneBody
chr1:8088615-8088817	203	7	9.55e-05	0.9	0.3333	0.1167	0.2875	0.2162	0.1739	0.3556	GeneBody
chr1:8207695-8207762	68	2	1.12e-06	0.8722	0.6213	0.1623	0.3626	0.3972	0.2708	0.2958	GeneBody
chr1:8207695-8207762	68	2	1.12e-06	0.8722	0.6213	0.1623	0.3626	0.3972	0.2708	0.2958	Promoter
chr1:9026855-9026986	132	7	0.0140635	0.1111	0.1429	0.0732	0.4062	0.7143	0.6667	0.2	Promoter
chr1:9364984-9365101	118	2	0.00204314	0.8958	0.4769	0.1373	0.6933	0.3713	0.5211	0.6413	GeneBody
chr1:9661027-9661229	203	7	0.00121009	1	0.8462	0.2222	0.8095	0.84	0.3478	0.6364	GeneBody
chr1:9661027-9661229	203	7	0.00121009	1	0.8462	0.2222	0.8095	0.84	0.3478	0.6364	GeneBody
chr1:10826230-10826432	203	5	1.74e-08	0.7451	0.4906	0.0183	0.25	0.0225	0.12	0.1429	InterGenic
chr1:11305954-11306166	213	14	0.0489404	0.6667	1	0.3846	0	0.875	0.7857	0.5	InterGenic
chr1:11529958-11530117	160	5	8.54e-08	0.8706	0.4027	0.1739	0.2453	0.1562	0.2321	0.1705	GeneBody
chr1:11568060-11568177	118	3	1.63e-08	0.7963	0.8195	0.1429	0.3305	0.2316	0.2817	0.2808	InterGenic
chr1:12041945-12042081	137	1	9.98e-05	0.9048	0.3273	0.6432	0.7276	0.6262	0.1917	0.3085	Promoter
chr1:12107116-12107318	203	5	5.36e-06	0.814	0.3034	0.0944	0.2308	0.1466	0.1351	0.1389	GeneBody
chr1:12108171-12108238	68	1	0.00644438	0.75	0.4375	0	0.1887	0.2571	0.0909	0.1429	GeneBody
chr1:12181528-12181630	103	4	1.48e-08	0.7981	0.1417	0.0591	0.5122	0.3706	0.1487	0.1971	GeneBody
chr1:12715832-12715951	120	2	3.7e-09	0.6832	0.5575	0.0455	0.1401	0.0407	0.1672	0.163	Promoter
chr1:12775479-12775670	192	4	2.62e-08	0.7593	0.4162	0.0612	0.1843	0.0586	0.1289	0.1837	GeneBody
chr1:12838087-12838252	166	5	3.35e-07	0.8547	0.7976	0.3101	0.3116	0.2437	0.4748	0.3689	GeneBody
chr1:13307593-13307731	139	3	0.00193597	0.8	0.1875	0	0.2179	0.2333	0.125	0.2381	GeneBody
chr1:13353412-13353578	167	1	6.34e-06	0.7436	0.4028	0.0787	0.1837	0.0123	0.1889	0.193	InterGenic
chr1:13416820-13417011	192	2	1.62e-06	0.8961	0.7966	0.1852	0.2733	0.4966	0.4299	0.1746	GeneBody
chr1:13428185-13428308	124	3	4.03e-09	0.5	0.6596	0.0728	0.0727	0.0514	0.1731	0.1176	InterGenic
chr1:13431541-13431703	163	2	6.2e-09	0.7792	0.5943	0.0837	0.213	0.0872	0.1447	0.218	InterGenic
chr1:13486031-13486098	68	5	0.000142063	1	0.6667	0	0	0	1	0	GeneBody
chr1:13490885-13491035	151	4	2.26e-07	0.7929	0.7674	0.1742	0.3065	0.211	0.2353	0.2317	GeneBody
chr1:13505318-13505406	89	1	1.12e-07	0.7727	0.275	0.0355	0.1971	0.0545	0.1385	0.1522	GeneBody
chr1:13528804-13528968	165	4	1.01e-05	0.8879	0.7232	0.2378	0.3141	0.1228	0.4588	0.2902	InterGenic
chr1:14027338-14027476	139	1	0.000573131	0.8235	0.6842	0.1346	0.2472	0.1711	0.4815	0.6471	GeneBody
chr1:14075677-14075821	145	2	1.65e-06	0.7204	0.8201	0.1564	0.4201	0.1515	0.528	0.3882	GeneBody
chr1:14419533-14419624	92	5	1.66e-08	0.8415	0.7472	0.1194	0.3113	0.3053	0.3166	0.2773	GeneBody
chr1:14444473-14444607	135	4	1.57e-09	0.8537	0.5852	0.0529	0.1833	0.128	0.142	0.1535	GeneBody
chr1:14445118-14445320	203	4	2.92e-05	0.7273	0.5192	0.0357	0.2836	0.0685	0.2542	0.3125	GeneBody
chr1:14456801-14457003	203	4	0.000759691	0.75	0.5349	0.0357	0.3256	0.0286	0.3243	0.1795	GeneBody
chr1:14618142-14618221	80	2	9.33e-13	0.7685	0.7881	0.1365	0.0943	0.1892	0.0925	0.1417	GeneBody
chr1:14681776-14681980	205	11	4.48e-05	0.7556	0.728	0.218	0.187	0.2234	0.2576	0.175	GeneBody
chr1:14723410-14723618	209	5	6.8e-06	0.7719	0.7484	0.1818	0.2892	0.1073	0.3333	0.2604	GeneBody
chr1:14734228-14734395	168	3	3.31e-08	0.7907	0.6877	0.0952	0.2669	0.2253	0.1301	0.309	GeneBody
chr1:14782264-14782404	141	6	4.66e-07	0.7885	0.7052	0.2081	0.2857	0.2514	0.18	0.3785	GeneBody
chr1:14793034-14793244	211	5	2.74e-08	0.75	0.4541	0.1359	0.2577	0.0734	0.1374	0.1429	GeneBody
chr1:14884115-14884180	66	6	8.41e-08	0.894	0.878	0.3888	0.2713	0.2882	0.4968	0.5831	GeneBody
chr1:14930214-14930397	184	4	1.27e-06	0.7518	0.3885	0.1306	0.205	0.137	0.092	0.0929	GeneBody
chr1:14934367-14934499	133	4	0.00178791	1	0.6	0.1154	0	0	0.3333	0.2308	GeneBody
chr1:14943930-14943997	68	4	4.66e-05	0.8387	0.863	0.2206	0.4222	0.3378	0.2073	0.3708	GeneBody
chr1:14975753-14975955	203	12	6.01e-05	0.8971	0.7419	0.2429	0.3275	0.2428	0.3218	0.2339	GeneBody
chr1:15012644-15012777	134	4	2.52e-06	0.7514	0.5921	0.1807	0.2545	0.1528	0.1837	0.1474	GeneBody
chr1:15079002-15079150	149	2	9.85e-06	0.8188	0.5675	0.1425	0.2379	0.1818	0.2491	0.3135	GeneBody
chr1:15536943-15537063	121	4	0.000135553	0.9375	0.3611	0.9737	0.8308	0.8871	0.9038	0.4727	GeneBody
chr1:16534903-16534977	75	6	0.00204803	0	0.6667	0.3611	0.25	0	0	0	GeneBody
chr1:16534903-16534977	75	6	0.00204803	0	0.6667	0.3611	0.25	0	0	0	Promoter
chr1:16534903-16534977	75	6	0.00204803	0	0.6667	0.3611	0.25	0	0	0	Promoter
chr1:16665458-16665525	68	4	0.00617631	1	0.4	0.3	0.3158	1	0.7143	0.5641	GeneBody
chr1:16719718-16719924	207	1	0.00145374	0	0	0	1	0.2	0.1	0	GeneBody
chr1:17145511-17145627	117	3	3.2e-08	0.8154	0.3423	0.1175	0.2399	0.1227	0.1306	0.1831	InterGenic
chr1:17223308-17223467	160	1	9.31e-08	0.9091	0.6737	0.0745	0.3727	0.2385	0.2155	0.0769	GeneBody
chr1:17338694-17338775	82	1	4.58e-08	0.8768	0.3005	0.0871	0.2707	0.092	0.149	0.1814	GeneBody
chr1:17590363-17590444	82	2	0.0067514	0.8571	0.722	0.6667	0.6786	0.3498	0.2252	0.3182	GeneBody
chr1:17592671-17592786	116	4	3.17e-06	0.8587	0.6604	0.3898	0.4919	0.3243	0.1586	0.2521	GeneBody
chr1:17678530-17678713	184	4	0.000766446	0.8841	0.5876	0.2615	0.3106	0.125	0.2091	0.3571	GeneBody
chr1:17697118-17697209	92	10	1.03e-06	0.7836	0.6359	0.2112	0.2739	0.2066	0.1452	0.2051	GeneBody
chr1:17763899-17764079	181	2	3.91e-05	0.7941	0.4198	0.153	0.1902	0.1154	0.1807	0.177	GeneBody
chr1:17796712-17796891	180	5	1.62e-15	0.6835	0.703	0.0713	0.184	0.0598	0.1054	0.15	GeneBody
chr1:17798032-17798177	146	2	2.48e-06	0.8533	0.7205	0.1725	0.3396	0.1845	0.2816	0.2216	GeneBody
chr1:17825850-17825945	96	8	2.16e-09	0.7363	0.5565	0.0909	0.2105	0.1655	0.1622	0.2194	GeneBody
chr1:17871517-17871652	136	1	6.22e-07	0.807	0.4634	0.0174	0.1685	0.075	0.2619	0.1972	InterGenic
chr1:17894874-17895028	155	3	0.0010712	0.8333	0.28	0	0.2273	0	0.0625	0	InterGenic
chr1:18005935-18006054	120	2	7.4e-07	0.7398	0.4906	0.0954	0.22	0.1013	0.1622	0.1633	InterGenic
chr1:18155945-18156007	63	3	1.72e-12	0.6726	0.6394	0.0831	0.2595	0.2148	0.0804	0.1512	GeneBody
chr1:18175422-18175592	171	3	3.41e-12	0.6277	0.8343	0.1315	0.2	0.2299	0.2876	0.0897	GeneBody
chr1:18175422-18175592	171	3	3.41e-12	0.6277	0.8343	0.1315	0.2	0.2299	0.2876	0.0897	GeneBody
chr1:18209755-18209962	208	3	4.01e-05	0.8077	0.3934	0.0556	0.3276	0.0656	0.0833	0.1463	GeneBody
chr1:18376813-18376976	164	16	1.23e-07	0.8293	0.6077	0.238	0.1961	0.2991	0.2758	0.2182	GeneBody
chr1:18408213-18408360	148	3	1.49e-09	0.7536	0.6882	0.2143	0.3139	0.3715	0.1635	0.1469	InterGenic
chr1:18481831-18481988	158	4	1.46e-07	0.7787	0.3799	0.1035	0.186	0.0813	0.1848	0.1809	GeneBody
chr1:18610949-18610993	45	1	0.00159683	1	0.625	0	0	0.3333	0.1429	0	InterGenic
chr1:18617871-18618007	137	6	0.0344224	1	1	0	0.5	1	0.7143	0.8333	InterGenic
chr1:18622417-18622537	121	1	5.58e-05	0.8372	0.5556	0.1667	0.35	0.2512	0.2057	0.2197	InterGenic
chr1:18871546-18871668	123	1	0.016918	0.9259	0.4865	0.2421	0.3273	0.2034	0.2821	0.2414	GeneBody
chr1:18871546-18871668	123	1	0.016918	0.9259	0.4865	0.2421	0.3273	0.2034	0.2821	0.2414	GeneBody
chr1:19010526-19010705	180	1	0.00257935	0.8667	0.2	0.2353	0.2969	0.2456	0.2833	0.102	InterGenic
chr1:19460437-19460621	185	6	0.0402223	1	1	1	1	1	0.3333	1	GeneBody
chr1:19497300-19497485	186	1	7.16e-05	0.8974	0.2674	0.058	0.4407	0.2913	0.2233	0.2174	InterGenic
chr1:19844350-19844397	48	2	0.00985312	1	1	0.4	0.75	0.5	0	0	InterGenic
chr1:20211264-20211471	208	3	1.62e-06	0.7756	0.5573	0.0877	0.2997	0.1867	0.2274	0.1926	InterGenic
chr1:20356553-20356673	121	2	1.36e-09	0.75	0.5667	0.1087	0.2652	0.1955	0.1795	0.1195	InterGenic
chr1:20418030-20418247	218	2	5.13e-05	0.8	0.5574	0.1846	0.2241	0.2708	0.3243	0.1111	GeneBody
chr1:20418030-20418247	218	2	5.13e-05	0.8	0.5574	0.1846	0.2241	0.2708	0.3243	0.1111	Promoter
chr1:20444837-20445035	199	4	1.47e-07	0.732	0.5399	0.0795	0.1558	0.1261	0.1167	0.1667	InterGenic
chr1:20669393-20669442	50	2	0.0011538	0.75	0	0	0	1	0.2143	0.5	GeneBody
chr1:21543786-21543960	175	1	0.0005503	0.9375	0.6533	0.16	0.6	0.3023	0.5867	0.2927	GeneBody
chr1:22007506-22007698	193	4	5.51e-05	0.8537	0.4953	0.1786	0.3511	0.344	0.1867	0.1921	GeneBody
chr1:22007506-22007698	193	4	5.51e-05	0.8537	0.4953	0.1786	0.3511	0.344	0.1867	0.1921	Promoter
chr1:22007506-22007698	193	4	5.51e-05	0.8537	0.4953	0.1786	0.3511	0.344	0.1867	0.1921	Promoter
chr1:22766036-22766157	122	1	1.11e-06	0.85	0.3889	0.101	0.2222	0.1818	0.1677	0.2027	GeneBody
chr1:22819294-22819399	106	2	0.000302965	0.6739	0.6667	0.129	0.3182	0.0342	0.3419	0.3398	GeneBody
chr1:22853802-22853985	184	3	2.59e-11	0.7742	0.8491	0.0909	0.3267	0.1698	0.1279	0.2632	GeneBody
chr1:22853986-22854070	85	1	1.58e-11	0.622	0.6957	0.048	0.2512	0.1007	0.1152	0.1712	GeneBody
chr1:22872466-22872670	205	2	1.56e-05	0.7791	0.1618	0.0456	0.1677	0.1346	0.205	0.1443	GeneBody
chr1:22912558-22912647	90	3	1.52e-05	0.8642	0.4839	0.1901	0.2767	0.2451	0.2496	0.2086	GeneBody
chr1:22992024-22992221	198	8	0.00352114	1	0.4828	0.3043	0.5517	0.15	0.4545	0.7895	InterGenic
chr1:23007810-23008014	205	13	0.0412761	1	0.2222	0.1667	0	1	0	0.8	InterGenic
chr1:23540395-23540462	68	5	2.16e-05	0	0.8	0	0	0	0	0.1429	InterGenic
chr1:23582490-23582699	210	3	0.000380724	0.875	0.1667	0.2656	0.2683	0.0597	0.1525	0.2	GeneBody
chr1:23643134-23643336	203	6	2.03e-06	0.9412	0.5879	0.3484	0.5172	0.1871	0.3701	0.2222	InterGenic
chr1:23917760-23917893	134	7	0.0368702	0.8235	0.7143	0.45	0.4	0.1923	0.4118	0.1818	Promoter
chr1:23924602-23924803	202	9	0.00638553	0.8909	0.5435	0.2149	0.3649	0.3	0.2456	0.2439	Promoter
chr1:24063186-24063297	112	2	8.69e-07	0.8103	0.1752	0.1872	0.2328	0.1136	0.1395	0.0722	GeneBody
chr1:24063186-24063297	112	2	8.69e-07	0.8103	0.1752	0.1872	0.2328	0.1136	0.1395	0.0722	GeneBody
chr1:24063186-24063297	112	2	8.69e-07	0.8103	0.1752	0.1872	0.2328	0.1136	0.1395	0.0722	Promoter
chr1:24245774-24245879	106	3	0.00993821	0.9048	0.1364	0.3704	0.42	0.2727	0.3333	0.5667	InterGenic
chr1:24721494-24721545	52	4	0.0174767	0.8571	0.25	0.8	0.5	0.5	1	0.2	InterGenic
chr1:25045928-25046054	127	1	2.35e-06	0.8	0.1685	0.0549	0.2118	0.0247	0.2941	0.2941	GeneBody
chr1:25281195-25281324	130	1	0.0186198	0.8947	0.2716	0.4912	0.7424	0.4737	0.8909	0.4526	GeneBody
chr1:25281195-25281324	130	1	0.0186198	0.8947	0.2716	0.4912	0.7424	0.4737	0.8909	0.4526	GeneBody
chr1:26369524-26369591	68	4	0.0150576	0	0.3333	0	0	0	1	1	GeneBody
chr1:26392368-26392571	204	4	6.71e-07	0.8143	0.3942	0.0794	0.3554	0.2207	0.1136	0.1864	InterGenic
chr1:26515078-26515145	68	3	0.00765656	1	0.125	0.4706	0.0769	0.1538	0.5357	0.4688	InterGenic
chr1:27075850-27075960	111	1	0.000448518	0.7778	0.2593	0.0476	0.1167	0.1957	0.1538	0.1449	InterGenic
chr1:28787833-28787919	87	3	0.0232671	1	0.5429	0.25	0.6667	0.5	0.3333	0.25	InterGenic
chr1:28870575-28870764	190	1	6.23e-06	0.8095	0.1844	0.0941	0.2879	0.1688	0.1646	0.2075	GeneBody
chr1:28870575-28870764	190	1	6.23e-06	0.8095	0.1844	0.0941	0.2879	0.1688	0.1646	0.2075	GeneBody
chr1:29188732-29188799	68	4	0.00912021	1	0.0714	0.2	0.5	1	0.3333	0.8	InterGenic
chr1:29279487-29279674	188	10	3.78e-10	0.786	0.5285	0.0615	0.2198	0.1018	0.2574	0.2082	GeneBody
chr1:29538368-29538473	106	1	0.000154726	0.7347	0.6377	0.1194	0.1765	0.2427	0.1917	0.3158	InterGenic
chr1:29698767-29698930	164	3	7.69e-07	0.8625	0.6875	0.1053	0.2806	0.12	0.2483	0.268	InterGenic
chr1:29715194-29715327	134	3	0.0467017	1	0.3333	0	0	0	0	1	InterGenic
chr1:30242120-30242304	185	8	2.81e-13	0.7613	0.6399	0.1343	0.2199	0.2192	0.2373	0.2068	InterGenic
chr1:30244935-30245015	81	1	9.34e-08	0.8481	0.2804	0.0405	0.1899	0.1048	0.1731	0.1894	InterGenic
chr1:30245439-30245574	136	5	1.28e-08	0.777	0.7961	0.2045	0.2917	0.2323	0.1924	0.296	InterGenic
chr1:30276999-30277201	203	2	2.33e-06	0.8409	0.488	0.1569	0.363	0.1247	0.1818	0.3027	InterGenic
chr1:30319587-30319751	165	1	1.07e-07	0.7885	0.5965	0.0936	0.2208	0.1006	0.1456	0.2596	InterGenic
chr1:30521475-30521629	155	1	2.48e-05	0.6111	0.6944	0.1471	0.2877	0.0469	0.1781	0.1636	InterGenic
chr1:30539495-30539659	165	2	1.56e-08	0.8276	0.2607	0.1003	0.2131	0.1617	0.2551	0.1596	InterGenic
chr1:31536883-31536950	68	4	0.00914963	0.8077	0.44	0.2766	0.76	0.1842	0.4091	0.1333	GeneBody
chr1:31997882-31998014	133	4	0.000277066	1	0.75	1	1	0.6667	1	0	InterGenic
chr1:33051126-33051220	95	17	0.00121701	1	1	0.9072	0	1	0.9091	0.6957	GeneBody
chr1:33248657-33248855	199	2	0.000431575	0.8696	0.3438	0.1529	0.58	0.3636	0.4691	0.15	InterGenic
chr1:33664659-33664726	68	4	9.3e-13	0.6533	0.4902	0.0559	0.1029	0.0672	0.0735	0.1173	GeneBody
chr1:33836118-33836244	127	4	0.00656008	0.875	0.6827	0.1602	0.5556	0.2034	0.155	0.3874	GeneBody
chr1:33836118-33836244	127	4	0.00656008	0.875	0.6827	0.1602	0.5556	0.2034	0.155	0.3874	Promoter
chr1:33934767-33934859	93	1	3.9e-05	0.7091	0.5319	0.0504	0.2687	0.0412	0.1833	0.1405	GeneBody
chr1:33969834-33969961	128	4	0.0333427	1	0.5	0	0.2	0	0.3333	0.3333	GeneBody
chr1:34077313-34077425	113	8	0.00417636	1	0.56	0.2222	0.2955	0.4762	0.6486	0.3182	GeneBody
chr1:34082044-34082122	79	6	0.0137437	0.8571	0.9333	0.4348	0.2533	0.614	0.3774	0.7407	GeneBody
chr1:34133925-34133991	67	2	1.51e-07	0.7952	0.6596	0.1134	0.2272	0.2527	0.4404	0.3377	GeneBody
chr1:34320823-34320974	152	1	0.000611934	0.9583	0.5987	0.2952	0.3455	0.3582	0.2774	0.242	InterGenic
chr1:34384373-34384506	134	9	0.0465866	0.925	0.5474	0.2558	0.3286	0.1803	0.4306	0.2838	InterGenic
chr1:34496747-34496942	196	4	6.77e-09	0.7113	0.5596	0.0977	0.2533	0.153	0.1207	0.1552	InterGenic
chr1:34496943-34497103	161	4	2.01e-12	0.807	0.566	0.085	0.2958	0.1501	0.222	0.2242	InterGenic
chr1:34612044-34612247	204	4	1.64e-07	0.8134	0.8155	0.1711	0.337	0.3438	0.3824	0.3291	InterGenic
chr1:34768240-34768373	134	9	0.00233579	0.75	0.8	0.1481	0.1667	0.075	0.3043	0.4103	GeneBody
chr1:34768240-34768373	134	9	0.00233579	0.75	0.8	0.1481	0.1667	0.075	0.3043	0.4103	GeneBody
chr1:36107692-36107834	143	3	3.86e-07	0.8889	0.2151	0.1822	0.3402	0.299	0.2471	0.1884	GeneBody
chr1:36312803-36312957	155	2	0.000244177	0.9375	0.234	0.7846	0.4769	0.5844	0.8254	0.8043	GeneBody
chr1:36494419-36494621	203	5	3.55e-06	0.8136	0.1484	0.0494	0.2467	0.1471	0.097	0.3684	InterGenic
chr1:36801909-36802095	187	11	4.29e-10	0.8197	0.5012	0.1011	0.1866	0.1556	0.117	0.1331	GeneBody
chr1:37070383-37070590	208	1	2.02e-09	0.8333	0.6261	0.1141	0.3162	0.0865	0.2015	0.1705	InterGenic
chr1:37081473-37081517	45	2	0.0232035	0.75	0.3333	0.25	0.125	0.7143	1	0.2	InterGenic
chr1:37083975-37084170	196	8	9.67e-10	0.7962	0.5074	0.1272	0.2137	0.1669	0.204	0.1671	InterGenic
chr1:38207517-38207643	127	5	2.98e-08	0.8119	0.5207	0.0881	0.2165	0.1581	0.2332	0.2253	InterGenic
chr1:38535761-38535900	140	2	0.000557967	0.9259	0.3814	0.2653	0.3689	0.175	0.4231	0.3176	InterGenic
chr1:38641853-38641972	120	2	6.04e-06	0.8033	0.6812	0.1772	0.2481	0.2214	0.3097	0.3384	InterGenic
chr1:38737250-38737389	140	8	0.00245793	0.8182	0.6444	0.0893	0.4167	0.3226	0.3714	0.2182	InterGenic
chr1:38917178-38917311	134	5	0.0278739	0.625	0.2857	0.3077	0.2222	0.25	0.75	0.8182	GeneBody
chr1:38917178-38917311	134	5	0.0278739	0.625	0.2857	0.3077	0.2222	0.25	0.75	0.8182	GeneBody
chr1:39676167-39676368	202	9	3.5e-05	1	0.8718	0.3467	0.7317	0.6154	0.5952	0.3448	Promoter
chr1:40160489-40160659	171	8	0.033549	0	0.375	0.75	0.7368	0.6364	0.3684	0.4167	Promoter
chr1:40585938-40586072	135	6	0.0411024	1	0.3	0	0	0	0	0.3077	InterGenic
chr1:40901322-40901455	134	1	1.38e-05	0.875	0.2255	0.0706	0.35	0.1628	0.1622	0.1974	InterGenic
chr1:41533266-41533445	180	2	0.00312639	0.8636	0.3654	0.1134	0.551	0.3571	0.2698	0.2619	GeneBody
chr1:41533266-41533445	180	2	0.00312639	0.8636	0.3654	0.1134	0.551	0.3571	0.2698	0.2619	Promoter
chr1:42057336-42057403	68	3	0.000606984	0.902	0.7826	0.2774	0.3402	0.2909	0.6562	0.5902	InterGenic
chr1:42129569-42129721	153	2	0.000503621	0.7692	0.3111	0.0349	0.4068	0.1552	0.0769	0.1458	InterGenic
chr1:42349278-42349411	134	4	0.0424201	1	0.1111	0.4375	0.1875	0.4167	0.1538	0.2	InterGenic
chr1:42527958-42528160	203	4	0.0450908	0	0	1	0.5	1	1	0	GeneBody
chr1:43135819-43135959	141	1	5.28e-05	0.8105	0.5758	0.0888	0.3404	0.302	0.324	0.1826	InterGenic
chr1:44600542-44600744	203	5	5.84e-09	0.8	0.2308	0	0	0.0714	0.1	0	GeneBody
chr1:45368155-45368289	135	2	0.0368219	0.8	0.3333	1	0.25	0.7273	0.4	1	GeneBody
chr1:45780579-45780783	205	8	0.000696502	0.8571	0.4571	0.1111	0.4286	0.26	0.3548	0.0556	Promoter
chr1:46846202-46846329	128	5	3.99e-10	0.7689	0.6515	0.1436	0.2639	0.1952	0.1914	0.2865	GeneBody
chr1:46867444-46867613	170	12	0.00133379	0	0.7619	0.0278	0.4211	0.069	0.2833	0.2941	GeneBody
chr1:47144694-47144901	208	1	0.000202478	0.875	0.25	0.1207	0.1714	0.1299	0.1139	0.1224	GeneBody
chr1:47144694-47144901	208	1	0.000202478	0.875	0.25	0.1207	0.1714	0.1299	0.1139	0.1224	GeneBody
chr1:47457594-47457727	134	10	0.0305557	1	0.8	0.125	0.6154	0.1429	0.5714	0.8571	InterGenic
chr1:47608468-47608677	210	3	8.24e-08	0.8218	0.4637	0.1293	0.2532	0.1145	0.3516	0.3014	InterGenic
chr1:47623155-47623353	199	1	1.21e-05	0.7674	0.4404	0.0385	0.2887	0.1217	0.1566	0.1818	InterGenic
chr1:47776101-47776295	195	2	0.000636379	0.7843	0.5645	0.0836	0.1933	0.1272	0.2318	0.2597	GeneBody
chr1:47778470-47778589	120	4	3.83e-05	0.8326	0.5282	0.1199	0.3227	0.1956	0.1572	0.1994	GeneBody
chr1:48249367-48249527	161	2	4.68e-05	0.8395	0.6392	0.1979	0.3085	0.1885	0.1724	0.2037	InterGenic
chr1:48579628-48579773	146	6	0.00814612	0.8636	0.3333	0.087	0.2414	0.0833	0.16	0.0556	GeneBody
chr1:48581953-48582170	218	1	0.000369223	0.8043	0.8085	0.2378	0.3077	0.246	0.5508	0.2955	GeneBody
chr1:48758938-48759105	168	7	0.000394284	0.8971	0.7797	0.3959	0.3372	0.3037	0.7106	0.3644	GeneBody
chr1:48758938-48759105	168	7	0.000394284	0.8971	0.7797	0.3959	0.3372	0.3037	0.7106	0.3644	GeneBody
chr1:49074228-49074347	120	1	1.86e-05	0.7143	0.7864	0.2903	0.2632	0.2458	0.75	0.5269	GeneBody
chr1:49074228-49074347	120	1	1.86e-05	0.7143	0.7864	0.2903	0.2632	0.2458	0.75	0.5269	GeneBody
chr1:49305851-49305988	138	4	1.15e-05	0.68	0.437	0.1027	0.1754	0.0268	0.5622	0.3709	GeneBody
chr1:49329387-49329521	135	6	0.00652074	1	0.75	0.2	0	0	0.4375	0.7222	GeneBody
chr1:49331621-49331671	51	3	2.24e-13	0.7311	0.6164	0.2117	0.2399	0.2107	0.7535	0.5921	GeneBody
chr1:49347716-49347783	68	5	9.73e-11	0.7384	0.4769	0.156	0.2195	0.1465	0.7761	0.5647	GeneBody
chr1:49430148-49430353	206	1	4.44e-06	0.7	0.3023	0.0769	0.2083	0.0149	0.8462	0.5	GeneBody
chr1:49430148-49430353	206	1	4.44e-06	0.7	0.3023	0.0769	0.2083	0.0149	0.8462	0.5	GeneBody
chr1:49479794-49479867	74	4	1.73e-14	0.7004	0.7024	0.1536	0.2485	0.1982	0.7051	0.4396	GeneBody
chr1:50106144-50106267	124	5	3.04e-09	0.7623	0.7405	0.0613	0.3759	0.3034	0.58	0.5188	GeneBody
chr1:53344053-53344254	202	2	5.37e-06	0.8571	0.2302	0.2296	0.5714	0.3953	0.2247	0.2097	InterGenic
chr1:53349505-53349650	146	1	3.76e-06	0.7778	0.1731	0.0714	0.5472	0.0455	0.197	0.225	Promoter
chr1:54297379-54297486	108	4	0.0302449	1	1	0.5556	0	0.2143	0.4444	0.25	GeneBody
chr1:54542972-54543047	76	4	4.62e-09	0.5616	0.8126	0.371	0.2503	0.2905	0.228	0.0884	InterGenic
chr1:54611496-54611679	184	1	0.000298745	0.7353	0.8421	0.3077	0.3537	0.3125	0.2429	0.283	GeneBody
chr1:54611496-54611679	184	1	0.000298745	0.7353	0.8421	0.3077	0.3537	0.3125	0.2429	0.283	GeneBody
chr1:55263395-55263462	68	4	4.68e-07	0.9215	0.9106	0.8226	0.4544	0.3229	0.9178	0.8648	InterGenic
chr1:55452194-55452332	139	3	4.8e-05	1	1	0.1667	1	0	1	0.3333	InterGenic
chr1:56078433-56078634	202	6	0.000511644	0.6136	0.8932	0.112	0.3718	0.2549	0.5441	0.4074	InterGenic
chr1:56906337-56906538	202	1	1.34e-05	0.875	0.4184	0.037	0.3043	0.1282	0.2714	0.2195	GeneBody
chr1:57074037-57074163	127	3	6.32e-08	0.7578	0.6454	0.1587	0.2564	0.2361	0.7744	0.4094	GeneBody
chr1:57243547-57243737	191	1	0.000786694	0.75	0.6311	0.2349	0.3012	0.1557	0.7798	0.4603	GeneBody
chr1:57343689-57343767	79	9	1.74e-07	0.8113	0.5643	0.0984	0.1788	0.105	0.3434	0.3404	GeneBody
chr1:57393707-57393847	141	1	9.38e-05	0.75	0.0323	0.0556	0.2478	0.0943	0.3188	0.2432	GeneBody
chr1:57614963-57615164	202	8	0.000509761	0.4762	0.6667	0.101	0.3113	0.1176	0.7692	0.4559	GeneBody
chr1:57728420-57728517	98	4	5.64e-08	0.7688	0.7446	0.1627	0.3782	0.155	0.4885	0.4286	GeneBody
chr1:57893959-57894104	146	2	2.16e-05	0.6522	0.7021	0.0847	0.198	0.1405	0.4641	0.4526	GeneBody
chr1:60366899-60367098	200	6	1.79e-05	0.7842	0.5793	0.0591	0.332	0.2646	0.2996	0.1984	InterGenic
chr1:62248884-62249088	205	6	2.38e-05	0.806	0.5291	0.1807	0.22	0.0684	0.3821	0.2796	GeneBody
chr1:62360366-62360432	67	5	6e-13	0.7729	0.7855	0.1929	0.2902	0.2985	0.253	0.2793	InterGenic
chr1:62381074-62381275	202	11	0.00376722	0.5714	0.6667	0.875	0	0.3333	0.375	0.45	InterGenic
chr1:63270233-63270328	96	4	1.47e-06	0.875	0.5524	0.1293	0.2857	0.2147	0.3094	0.1955	GeneBody
chr1:63314448-63314502	55	4	0	0	1	0	0	0	0	0	GeneBody
chr1:64313765-64313832	68	3	0.0393847	1	1	0.25	0.5556	0.2857	0.3333	0.8182	InterGenic
chr1:64318457-64318622	166	1	2.93e-06	0.8131	0.6629	0.1182	0.2679	0.2227	0.4231	0.2899	InterGenic
chr1:64446160-64446298	139	7	0.0143115	0.8367	0.8451	0.2241	0.5543	0.3636	0.4074	0.3621	InterGenic
chr1:64647881-64647979	99	1	0.000106805	0.8116	0.4348	0.338	0.375	0.1361	0.8112	0.4176	GeneBody
chr1:66229168-66229303	136	7	0	0	0	0	0	1	0	0	GeneBody
chr1:66337301-66337396	96	1	0.0384607	0	0.8276	0.8667	0.4615	0.8696	0.25	0.5714	GeneBody
chr1:68242147-68242214	68	3	1.23e-09	0.7861	0.769	0.5692	0.2404	0.1873	0.7156	0.5742	InterGenic
chr1:68278843-68278998	156	2	7.5e-06	0.6296	0.973	0.5233	0.3182	0.0976	0.819	0.7879	Promoter
chr1:68768716-68768905	190	1	1.12e-05	0.8532	0.3166	0.0918	0.1277	0.0676	0.3542	0.1284	InterGenic
chr1:69092393-69092536	144	6	4.69e-06	0.8765	0.6339	0.1014	0.2857	0.3082	0.5688	0.4978	GeneBody
chr1:69266089-69266284	196	1	0.000677879	0.8462	0.5	0.08	0.2706	0.1507	0.5	0.2766	InterGenic
chr1:69312695-69312913	219	5	0.00665919	0.7174	0.6299	0.141	0.1449	0.1412	0.3032	0.1724	InterGenic
chr1:69526464-69526530	67	4	6.94e-12	0.7771	0.8534	0.197	0.2442	0.3906	0.4167	0.3144	InterGenic
chr1:70325600-70325802	203	10	0.0424602	0.8571	0.6667	1	0.8462	0.9	0.8824	0.1667	GeneBody
chr1:70910805-70911003	199	6	0.000805316	0.7153	0.8029	0.2964	0.3211	0.1548	0.2917	0.225	GeneBody
chr1:71036563-71036694	132	6	0.00568585	0.7407	1	0.7273	0.1875	0.36	0.4211	0.7209	GeneBody
chr1:71358651-71358718	68	4	0.00394586	0.863	0.4189	0.1085	0.3176	0.1493	0.3049	0.382	GeneBody
chr1:71898471-71898538	68	4	3.95e-05	0.7778	0.6053	0.1651	0.2951	0.1375	0.2159	0.2258	GeneBody
chr1:72127214-72127387	174	9	1.18e-07	0.8217	0.5224	0.0622	0.1514	0.0527	0.2573	0.2471	GeneBody
chr1:72298645-72298817	173	1	1.31e-05	0.9655	0.7959	0.2701	0.4608	0.2308	0.375	0.5312	Promoter
chr1:72311118-72311185	68	2	0.0118977	1	0.875	0.2	0.5714	0.4545	0.375	0.35	InterGenic
chr1:72445748-72445882	135	11	1.72e-09	0.8128	0.7166	0.1036	0.3475	0.2097	0.3815	0.1421	InterGenic
chr1:72599622-72599777	156	2	1.05e-06	0.7	0.6346	0.0889	0.2451	0.1061	0.1984	0.2738	InterGenic
chr1:72618540-72618744	205	9	2.05e-06	0.744	0.5877	0.0657	0.2118	0.1416	0.2442	0.1358	InterGenic
chr1:72756731-72756872	142	10	4.51e-08	0.7523	0.6824	0.041	0.1971	0.1443	0.16	0.1239	GeneBody
chr1:73023011-73023147	137	8	0.00230821	0.7	0.7647	0.1148	0.2424	0.2308	0.2917	0.2439	InterGenic
chr1:73071435-73071640	206	7	6.33e-06	0.6579	0.7286	0.1026	0.2591	0.2008	0.2784	0.18	InterGenic
chr1:74005172-74005306	135	10	8.99e-07	0.8941	0.8609	0.3111	0.3299	0.4377	0.7288	0.7048	InterGenic
chr1:74392058-74392245	188	2	8.29e-06	0.75	0.5725	0.0576	0.3019	0.1348	0.2857	0.1228	GeneBody
chr1:74392058-74392245	188	2	8.29e-06	0.75	0.5725	0.0576	0.3019	0.1348	0.2857	0.1228	GeneBody
chr1:74465243-74465361	119	5	5.67e-06	0.9316	0.7357	0.2204	0.4175	0.3083	0.3452	0.4212	GeneBody
chr1:74465243-74465361	119	5	5.67e-06	0.9316	0.7357	0.2204	0.4175	0.3083	0.3452	0.4212	GeneBody
chr1:74465243-74465361	119	5	5.67e-06	0.9316	0.7357	0.2204	0.4175	0.3083	0.3452	0.4212	Promoter
chr1:75990808-75990893	86	1	6.7e-07	0.7945	0.6082	0.1656	0.2679	0.2857	0.1919	0.1863	GeneBody
chr1:76765139-76765340	202	7	4.61e-10	0.7549	0.4916	0.0557	0.2296	0.1254	0.1461	0.1072	GeneBody
chr1:77310540-77310675	136	6	0.0247321	0.8	1	0.7442	0	1	1	0.4412	GeneBody
chr1:77461328-77461492	165	1	0.00563222	0.875	0.7391	0.12	0.3529	0.5833	0.4348	0.5185	GeneBody
chr1:77479366-77479500	135	5	7.4e-08	0.7669	0.8108	0.189	0.3624	0.2959	0.3016	0.2229	GeneBody
chr1:80507929-80508105	177	2	0.000358216	0.9	0.3804	0.6027	0.4214	0.1444	0.8444	0.625	InterGenic
chr1:81522064-81522258	195	5	0.0189063	0.8235	0.7826	0.7143	0.2143	0.3333	0.7333	0.3333	GeneBody
chr1:81522064-81522258	195	5	0.0189063	0.8235	0.7826	0.7143	0.2143	0.3333	0.7333	0.3333	GeneBody
chr1:81683977-81684109	133	7	1.78e-06	0.7568	0.8696	0.6173	0.3717	0.1875	0.8333	0.6129	GeneBody
chr1:81736927-81736994	68	4	0.0189982	1	0.7	0.3333	0.1579	0.3125	0	0.3125	GeneBody
chr1:81748760-81748962	203	4	0.00120053	0.7	0.7414	0.5349	0.3023	0.0227	0.3333	0.2333	GeneBody
chr1:85043251-85043385	135	2	1.02e-06	0.8103	0.4553	0.0435	0.2897	0.1241	0.331	0.3095	GeneBody
chr1:85043251-85043385	135	2	1.02e-06	0.8103	0.4553	0.0435	0.2897	0.1241	0.331	0.3095	GeneBody
chr1:85521148-85521309	162	3	0.00771843	1	1	1	1	0	0.5	1	GeneBody
chr1:85521148-85521309	162	3	0.00771843	1	1	1	1	0	0.5	1	GeneBody
chr1:85891211-85891358	148	6	0.0119961	0.1	0	0	0.2222	0	0.8571	0.5833	GeneBody
chr1:86215514-86215629	116	6	0.00372479	1	1	0.1667	0.8571	0.6667	1	0.8	InterGenic
chr1:90260462-90260666	205	9	3.51e-06	0.7857	0.7562	0.0591	0.3391	0.2949	0.1942	0.2391	InterGenic
chr1:90399480-90399679	200	3	0.00275509	0.7727	0.7667	0.1622	0.3281	0.1852	0.5	0.3333	InterGenic
chr1:91560902-91560957	56	2	0.0113977	0.9	0.2273	0.1167	0.5614	0.2982	0.3636	0.3733	InterGenic
chr1:91815186-91815225	40	1	0.0199734	0.7692	0.3929	0.1071	0.44	0.6176	0.4545	0	GeneBody
chr1:91865634-91865767	134	9	0.0325765	0.8182	0.8571	0.4545	0.1111	0.3714	0.425	0.3103	GeneBody
chr1:92592099-92592211	113	4	0.00210764	1	0.8846	0.9	0.05	0.4167	0.0833	0.4792	GeneBody
chr1:93967954-93968051	98	1	0.00028976	0.876	0.7034	0.1444	0.3128	0.6061	0.6387	0.4218	InterGenic
chr1:94208552-94208754	203	4	9.89e-05	0.7778	0.8333	0.0238	0.4333	0	0.3095	0	GeneBody
chr1:95955839-95956001	163	5	1.54e-10	0.8327	0.6702	0.099	0.3356	0.1915	0.3788	0.1842	GeneBody
chr1:96224621-96224662	42	4	0.00115478	0.75	0.5962	0.1875	0.1765	0.1304	0.2021	0.2281	Promoter
chr1:96308272-96308408	137	3	2.11e-07	0.8947	0.7687	0.153	0.3077	0.2281	0.4021	0.3333	GeneBody
chr1:96379732-96379878	147	2	6.44e-05	1	0	0	0	0	0	0.2	InterGenic
chr1:96470340-96470398	59	5	1.75e-08	0.8371	0.6889	0.1002	0.3256	0.1958	0.3495	0.3289	InterGenic
chr1:98851819-98852019	201	2	2.62e-06	0.9583	0.7015	0.1549	0.3095	0.6341	0.8542	0.3846	InterGenic
chr1:99078901-99078940	40	3	0.00291485	0.6667	0.8261	0.1538	0.4167	0.75	1	1	GeneBody
chr1:99833425-99833537	113	8	0	1	0	0.8	0	1	1	1	InterGenic
chr1:102451184-102451403	220	2	6.88e-06	0.8143	0.5725	0.1207	0.4946	0.125	0.4638	0.1795	InterGenic
chr1:102478170-102478369	200	4	1.6e-05	0.597	0.9176	0.2553	0.4419	0.3198	0.8113	0.5857	InterGenic
chr1:103931609-103931733	125	11	4.92e-06	0.8333	0.8281	0.3589	0.3153	0.2267	0.5178	0.293	InterGenic
chr1:104507528-104507729	202	6	1.78e-05	0.8554	0.7087	0.2177	0.636	0.3178	0.5	0.2588	InterGenic
chr1:105017631-105017741	111	1	2.74e-06	0.791	0.3333	0.0166	0.2992	0.2899	0.1589	0.1719	InterGenic
chr1:105631518-105631558	41	4	0.000660342	0.9048	0.8913	0.1429	0.5417	0.9167	0.7419	0.25	InterGenic
chr1:105889235-105889435	201	11	6.45e-10	0.775	0.6898	0.0649	0.2986	0.1022	0.2925	0.1875	Promoter
chr1:106257158-106257360	203	6	0.00223287	0.5714	0.6364	0	0.0833	0.0667	0.125	0	InterGenic
chr1:106507617-106507714	98	6	1.49e-08	0.7884	0.4133	0.1054	0.2427	0.119	0.1843	0.1091	InterGenic
chr1:106987343-106987468	126	1	0.000651877	0.9	0.6667	0.2535	0.4	0.2653	0.2982	0.225	InterGenic
chr1:109008941-109009008	68	6	0.0301865	1	0.5	1	0.6667	1	0.5714	0.3913	GeneBody
chr1:109082986-109083186	201	7	0.0310701	1	0.1875	0.5	0.8929	0.4375	0.36	0.4706	InterGenic
chr1:111607905-111607965	61	3	0.00158848	0	0.0588	0.1667	0.0417	0.1176	0	1	GeneBody
chr1:111607905-111607965	61	3	0.00158848	0	0.0588	0.1667	0.0417	0.1176	0	1	GeneBody
chr1:112221455-112221520	66	4	0.0170618	0.7037	0.8095	0.5088	0.3	0.1111	0.5	0.7027	GeneBody
chr1:112640073-112640126	54	4	0.0396352	0.75	0.1	0.7308	0.6875	0	0.2308	0.3333	GeneBody
chr1:113835374-113835441	68	5	0.000981528	1	0.2	0	0.0833	0.2	0.1667	0.6154	GeneBody
chr1:114024847-114024913	67	5	0.0382749	0.3333	0.3571	0	0.4667	0.6	0.2222	0.8333	GeneBody
chr1:115880451-115880652	202	8	0.0216099	0	0.4444	0	0	0.2143	0.6667	0	InterGenic
chr1:116481465-116481573	109	1	0.00750731	0.7826	0.6585	0.3478	0.8462	0.381	0.8049	0.2353	Promoter
chr1:118996104-118996266	163	2	0.0330134	0.7778	0.1364	0.0769	0.5077	0.2963	0.0714	0.4419	InterGenic
chr1:119577170-119577218	49	3	0.000825508	1	1	0.1429	0.8889	0.8889	0.9375	0.9286	InterGenic
chr1:121554112-121554216	105	1	1.82e-06	0.75	0.4133	0.025	0.287	0.134	0.1207	0.1579	GeneBody
chr1:143449382-143449493	112	6	0.000496424	0.7358	0.8814	0.2733	0.3333	0	0.5323	0.2222	InterGenic
chr1:143449494-143449545	52	4	0.00172825	0.8889	0.9524	0.3036	0.4348	0	0.75	0.2917	InterGenic
chr1:143563820-143564022	203	12	0.0186309	0.6667	0	0.25	0	0.6667	0.3529	0	GeneBody
chr1:143575151-143575226	76	7	7.77e-14	0.8018	0.6032	0.0878	0.1741	0.1637	0.2546	0.1465	InterGenic
chr1:143679785-143679874	90	4	2e-07	0.8488	0.6769	0.1878	0.2728	0.243	0.3553	0.258	InterGenic
chr1:143716253-143716451	199	3	0.000440517	0.8816	0.5492	0.2195	0.2165	0.1626	0.2895	0.2222	InterGenic
chr1:143799142-143799344	203	10	0.00290781	0.7143	0.7273	0.288	0.2559	0.1438	0.7059	0.1094	InterGenic
chr1:143911584-143911762	179	6	0.00121531	0.5556	0.0909	0	0.1818	0.1667	0.5667	0	GeneBody
chr1:143914495-143914711	217	12	4.71e-05	0.7727	0.6593	0.1416	0.0988	0.2283	0.3922	0.3333	GeneBody
chr1:143916704-143916892	189	8	0.000181446	0.8879	0.5326	0.2284	0.2867	0.3218	0.2996	0.1799	GeneBody
chr1:143917095-143917289	195	5	0.00486036	0.7778	0.507	0.1	0.3043	0.1333	0.1389	0.2593	GeneBody
chr1:145168023-145168117	95	7	0.0405242	0	1	0.75	1	0.8	0.8889	1	GeneBody
chr1:146612600-146612667	68	7	0.0492134	1	0	0.3333	0.1	0.5	0.5	0.6667	GeneBody
chr1:146644036-146644109	74	1	4.35e-07	0.75	0.5476	0.0888	0.1682	0.1197	0.2031	0.0551	GeneBody
chr1:146685067-146685267	201	9	0.0117407	0.75	0.5755	0.0238	0.2	0.75	0.4815	0.4545	GeneBody
chr1:146773633-146773686	54	2	0.00246918	0.9286	0.5	0.4095	0.2083	0.1728	0.4941	0.3392	GeneBody
chr1:146794350-146794454	105	7	1.31e-11	0.7241	0.4026	0.0328	0.1425	0.0493	0.1594	0.1078	GeneBody
chr1:146813276-146813409	134	7	0.000212911	1	0.8889	0	0.25	0	0.1538	0.0769	GeneBody
chr1:147392948-147393110	163	7	0.00151461	0.6667	0.7789	0.1983	0.1264	0.129	0.3818	0.4146	GeneBody
chr1:147616489-147616622	134	5	0.00236561	0	0.3846	0.9	0.7778	1	0.7692	0.6667	GeneBody
chr1:147740439-147740643	205	2	1.1e-05	0.7547	0.5915	0.119	0.2607	0.1721	0.443	0.1531	InterGenic
chr1:147764546-147764747	202	3	1.87e-06	0.9667	0.4813	0.2696	0.2857	0.2698	0.2966	0.1707	GeneBody
chr1:149207653-149207870	218	8	0.00438743	0	0.9375	0.5	0.8	0.7778	1	0.6	GeneBody
chr1:149207653-149207870	218	8	0.00438743	0	0.9375	0.5	0.8	0.7778	1	0.6	GeneBody
chr1:149644566-149644633	68	2	0.00808858	0.8667	0.1702	0.9167	0.9167	0.9412	0.9474	0.5714	GeneBody
chr1:150301057-150301258	202	13	0.014831	0.5	1	0.2273	0.3333	0.8667	0.5556	0.625	GeneBody
chr1:150330809-150330962	154	8	0.0171188	1	1	1	0.6	0.9286	0.7778	0.25	GeneBody
chr1:150583750-150583802	53	1	0.021978	1	0.8	0.6667	0.75	0.2857	0	0.4545	Promoter
chr1:152081025-152081152	128	5	1.31e-05	0.8649	0.6175	0.1792	0.2821	0.4026	0.1704	0.2105	InterGenic
chr1:152145242-152145443	202	9	1.88e-05	0.9231	0.5349	0.1842	0.481	0.75	0.2881	0.2727	GeneBody
chr1:152306516-152306705	190	6	9.3e-06	0.8182	0.4926	0.0959	0.2151	0.1625	0.1512	0.186	GeneBody
chr1:152306516-152306705	190	6	9.3e-06	0.8182	0.4926	0.0959	0.2151	0.1625	0.1512	0.186	GeneBody
chr1:152508484-152508679	196	3	4.79e-07	0.7917	0.7368	0.1827	0.2146	0.2636	0.2568	0.1702	Promoter
chr1:152508680-152508813	134	5	1.07e-05	0.88	0.9118	0.22	0.1923	0.398	0.4026	0.4348	Promoter
chr1:152581283-152581479	197	5	4.85e-10	0.7079	0.4565	0.0577	0.0883	0.0255	0.1705	0.1037	Promoter
chr1:152603389-152603472	84	1	0.00123056	0.7586	0.5111	0.0196	0.225	0.186	0.0556	0.0857	InterGenic
chr1:152732553-152732688	136	10	3.15e-05	0.881	0.6794	0.2238	0.2451	0.2449	0.4191	0.2805	Promoter
chr1:152879313-152879515	203	4	1.98e-10	0.7692	0.7589	0.2886	0.2343	0.1936	0.5609	0.3643	GeneBody
chr1:153399872-153399974	103	3	2.73e-07	0.844	0.3243	0.1076	0.2014	0.1069	0.1588	0.142	Promoter
chr1:153507605-153507695	91	1	0.00169636	1	0.2	0.25	0.125	0	0.0526	0.0833	InterGenic
chr1:153600842-153600978	137	1	0.000751766	0.9474	0.3696	0.1884	0.5	0.2821	0.6765	0.3425	InterGenic
chr1:154287692-154287760	69	4	0.0454942	0	0	0.5	0.5	0.9167	0.6	1	InterGenic
chr1:154514625-154514779	155	2	0.00165046	0.7742	0.6933	0.1811	0.7143	0.57	0.1633	0.4194	GeneBody
chr1:154529705-154529811	107	3	0.000461444	0.8571	0.5333	0.0286	0.5	0.5833	0.125	0.2414	GeneBody
chr1:155497842-155498046	205	8	0.045612	1	0.875	0.4545	0.5	1	1	1	GeneBody
chr1:155924039-155924172	134	8	0.00463938	1	0	1	0.6667	1	1	0	GeneBody
chr1:155924039-155924172	134	8	0.00463938	1	0	1	0.6667	1	1	0	Promoter
chr1:156008010-156008147	138	7	0.000460675	0.5	1	1	0.75	1	0.5	0	InterGenic
chr1:156815121-156815203	83	2	6.61e-07	0.8402	0.1064	0.1609	0.4451	0.262	0.1236	0.1465	GeneBody
chr1:156815121-156815203	83	2	6.61e-07	0.8402	0.1064	0.1609	0.4451	0.262	0.1236	0.1465	Promoter
chr1:158754393-158754571	179	2	1.09e-05	0.775	0.5787	0.1746	0.2253	0.0863	0.2698	0.1636	GeneBody
chr1:158754393-158754571	179	2	1.09e-05	0.775	0.5787	0.1746	0.2253	0.0863	0.2698	0.1636	Promoter
chr1:158876471-158876639	169	2	2.32e-08	0.9294	0.6468	0.1517	0.3591	0.2681	0.4224	0.2621	Promoter
chr1:159335776-159335909	134	6	0.0160555	0.8571	0.819	0.1389	0.466	0	0.3853	0.4286	InterGenic
chr1:159367537-159367742	206	8	1.83e-07	0.7771	0.7933	0.1898	0.2195	0.2775	0.3519	0.2803	GeneBody
chr1:159465994-159466127	134	7	2.17e-06	0.8318	0.6049	0.1178	0.2875	0.1636	0.3893	0.4275	GeneBody
chr1:159465994-159466127	134	7	2.17e-06	0.8318	0.6049	0.1178	0.2875	0.1636	0.3893	0.4275	Promoter
chr1:159478315-159478517	203	13	7.58e-10	0.6698	0.7778	0.0918	0.2049	0.2643	0.3333	0.3287	GeneBody
chr1:159577970-159578037	68	5	1.85e-06	0.8024	0.7619	0.1439	0.247	0.2258	0.381	0.3444	InterGenic
chr1:159961880-159961964	85	7	7.03e-06	0.8503	0.3562	0.0487	0.2009	0.1217	0.2128	0.1225	GeneBody
chr1:160965451-160965646	196	10	0.0109871	0.125	0.6667	0.05	0.8947	0.4667	0.3125	0	InterGenic
chr1:161565884-161566004	121	6	0.000206619	0.3333	0	0	0	0	1	0.0833	GeneBody
chr1:163107096-163107216	121	2	0.000426846	0.5085	0.7465	0.1553	0.1382	0.2143	0.4434	0.6395	InterGenic
chr1:163446864-163446913	50	4	0.0115614	0.8571	0.92	0.1887	0.2632	0.3846	0.3929	0.4615	InterGenic
chr1:163446914-163447083	170	3	7.56e-07	0.7949	0.2787	0.0693	0.1232	0.0973	0.1833	0.1647	InterGenic
chr1:163480578-163480719	142	4	8.3e-06	0.8077	0.1905	0.05	0.1333	0.1067	0.2647	0.0526	InterGenic
chr1:163499021-163499060	40	3	3.16e-07	0.7119	0.587	0.1595	0.0552	0.2164	0.1961	0.2427	InterGenic
chr1:163499061-163499168	108	7	0.000161793	0.8148	0.3967	0.1341	0.0854	0.1886	0.298	0.3237	InterGenic
chr1:163519898-163520099	202	9	0.00705512	0.8333	0.63	0.0811	0.2778	0.1778	0.5	0.3333	InterGenic
chr1:163546081-163546262	182	10	2.3e-06	0.8727	0.4725	0.1031	0.1857	0.1955	0.422	0.2835	InterGenic
chr1:163578924-163579057	134	5	2.29e-08	0.8255	0.7273	0.1736	0.2626	0.2071	0.5993	0.3414	InterGenic
chr1:163579058-163579125	68	3	6.34e-10	0.8571	0.8468	0.1892	0.1733	0.0769	0.566	0.3146	InterGenic
chr1:163903742-163903809	68	4	5.34e-07	0.8549	0.8357	0.2061	0.311	0.4192	0.6337	0.4735	InterGenic
chr1:163957757-163957890	134	2	8.19e-05	0.807	0.4397	0.1469	0.1173	0.1825	0.2784	0.1644	InterGenic
chr1:164136576-164136630	55	3	1.66e-13	0.6821	0.5398	0.0578	0.0792	0.0828	0.1853	0.1679	InterGenic
chr1:164153125-164153328	204	12	0.0250427	1	0.6667	0.2759	0	0.125	0.1667	0.1667	InterGenic
chr1:164321933-164322060	128	6	1.96e-08	0.8393	0.6533	0.1122	0.1565	0.1521	0.22	0.2137	InterGenic
chr1:164325108-164325245	138	8	2.99e-08	0.7476	0.824	0.1443	0.2776	0.2854	0.4355	0.3518	InterGenic
chr1:164356924-164357112	189	4	1.07e-07	0.83	0.6353	0.1819	0.2095	0.2478	0.3019	0.2545	Promoter
chr1:164576449-164576524	76	8	2.67e-09	0.9124	0.6622	0.2029	0.2951	0.4484	0.3606	0.3636	GeneBody
chr1:164610001-164610207	207	7	2.8e-08	0.8324	0.8011	0.2018	0.2821	0.292	0.3436	0.228	GeneBody
chr1:164620775-164620977	203	6	3.85e-09	0.7165	0.8207	0.1878	0.147	0.2222	0.1932	0.2532	GeneBody
chr1:164620978-164621080	103	2	1.32e-06	0.8447	0.8009	0.2569	0.2273	0.3608	0.419	0.1316	GeneBody
chr1:164638655-164638823	169	4	4.44e-05	0.75	0.6888	0.1741	0.2518	0.2591	0.1922	0.2715	GeneBody
chr1:164638655-164638823	169	4	4.44e-05	0.75	0.6888	0.1741	0.2518	0.2591	0.1922	0.2715	Promoter
chr1:164647975-164648155	181	8	1.72e-09	0.7407	0.6834	0.1559	0.1852	0.2631	0.1907	0.2709	GeneBody
chr1:164699886-164700085	200	6	1.21e-08	0.8073	0.6671	0.1769	0.2003	0.3125	0.2212	0.2303	GeneBody
chr1:164735745-164735939	195	1	0.000168506	0.8919	0.8092	0.2652	0.25	0.3043	0.3012	0.3896	GeneBody
chr1:164737571-164737705	135	3	1.97e-06	0.7708	0.7366	0.2068	0.1844	0.1863	0.1954	0.3651	GeneBody
chr1:164737706-164737904	199	4	0.0139156	0.7143	0.6308	0.1573	0.1282	0.1857	0.1429	0.0811	GeneBody
chr1:164849260-164849348	89	2	1.98e-10	0.6	0.6707	0.0418	0.1269	0.1872	0.1596	0.0671	GeneBody
chr1:165125380-165125517	138	2	1.44e-06	0.7971	0.6087	0.1263	0.2526	0.1796	0.2432	0.163	InterGenic
chr1:165264925-165265059	135	6	0.00499107	0.5	0.9091	0.1304	0.125	0.1667	0.25	0.0476	GeneBody
chr1:165402177-165402380	204	4	1.38e-06	0.8333	0.7581	0.3037	0.3706	0.2229	0.2328	0.2258	GeneBody
chr1:165699174-165699376	203	10	0.0202194	0.5	0.6667	0.8	0.7	1	0.5833	0.1667	Promoter
chr1:165699174-165699376	203	10	0.0202194	0.5	0.6667	0.8	0.7	1	0.5833	0.1667	GeneBody
chr1:166087044-166087224	181	7	0.000133104	0.8596	0.7627	0.2646	0.2198	0.2292	0.5607	0.4766	GeneBody
chr1:166087044-166087224	181	7	0.000133104	0.8596	0.7627	0.2646	0.2198	0.2292	0.5607	0.4766	GeneBody
chr1:166423193-166423337	145	2	6.92e-09	0.7093	0.6647	0.0722	0.2189	0.1978	0.2857	0.1314	GeneBody
chr1:166782661-166782728	68	3	0.013254	1	0	0	0	1	0.125	0	GeneBody
chr1:166796927-166797114	188	4	4.39e-06	0.825	0.3	0.0792	0.1732	0.1243	0.1462	0.2203	GeneBody
chr1:168670596-168670801	206	16	0.0137638	0.6667	0.9118	0.1765	0	0.3333	0.1667	0.6667	InterGenic
chr1:168691791-168691896	106	1	3.05e-05	0.6667	0.8431	0.1136	0.0548	0.1646	0.5231	0.4483	InterGenic
chr1:169606038-169606240	203	3	1.43e-07	0.8197	0.3127	0.0465	0.2756	0.0885	0.0588	0.0756	GeneBody
chr1:169665028-169665216	189	1	2.29e-07	0.8723	0.2414	0.095	0.3131	0.096	0.1769	0.1638	GeneBody
chr1:170626794-170626996	203	9	0.0124544	0.5556	0.741	0.1667	0.1236	0.2019	0.6204	0.4643	GeneBody
chr1:170957969-170958103	135	9	0.0401142	0	0.9375	0.5	1	0	0.75	0.4167	GeneBody
chr1:171695653-171695777	125	4	0.00914215	1	0.9231	0.6	0.381	0.8	0.5	1	InterGenic
chr1:174161335-174161534	200	8	1e-06	0.1069	0.7947	0.2064	0.2289	0.0757	0.1018	0.22	GeneBody
chr1:174161335-174161534	200	8	1e-06	0.1069	0.7947	0.2064	0.2289	0.0757	0.1018	0.22	Promoter
chr1:175418445-175418647	203	5	1.09e-06	0.6712	0.6166	0.0923	0.1699	0.1047	0.2933	0.1718	GeneBody
chr1:175493375-175493530	156	4	2.91e-10	0.7755	0.4034	0.0396	0.1379	0.0697	0.2251	0.1317	GeneBody
chr1:175546252-175546422	171	2	2.27e-07	0.8095	0.4423	0.104	0.1229	0.0667	0.2078	0.1523	GeneBody
chr1:175546252-175546422	171	2	2.27e-07	0.8095	0.4423	0.104	0.1229	0.0667	0.2078	0.1523	GeneBody
chr1:175666541-175666642	102	6	2.48e-11	0.7658	0.3342	0.039	0.1296	0.1079	0.1798	0.1434	GeneBody
chr1:175736390-175736444	55	2	5.29e-05	0.8913	0.3832	0.0938	0.1967	0.1495	0.3412	0.2361	GeneBody
chr1:176348635-176348784	150	7	0.000129186	0.8475	0.6977	0.1705	0.2697	0.2762	0.637	0.5345	InterGenic
chr1:176787782-176787983	202	5	1.29e-06	0.814	0.7508	0.0814	0.416	0.3469	0.2139	0.4205	GeneBody
chr1:176876898-176877025	128	2	0.000850168	1	0.5625	0.0385	0.2824	0.6531	0.6346	0.4878	GeneBody
chr1:177028910-177028981	72	4	3.12e-08	0.736	0.8278	0.1717	0.273	0.2176	0.3935	0.2675	GeneBody
chr1:177919968-177920083	116	2	7.29e-08	0.7879	0.697	0.0625	0.4946	0.4848	0.265	0.3028	InterGenic
chr1:178404082-178404149	68	3	0.0495793	0	1	0.3333	0	0	0.1	0.1538	GeneBody
chr1:179135928-179135977	50	3	0.00418818	0.375	0.8333	0	0	0	0	1	GeneBody
chr1:179135928-179135977	50	3	0.00418818	0.375	0.8333	0	0	0	0	1	Promoter
chr1:179489838-179490038	201	11	0.00783578	0.7429	0.6739	0.2676	0.2778	0.122	0.551	0.6875	GeneBody
chr1:179761519-179761663	145	1	0.000342849	0.7812	0.4589	0.1429	0.2439	0.0982	0.225	0.1397	GeneBody
chr1:180148908-180149050	143	7	0.000740951	0	0.8182	0.25	1	1	0	0	InterGenic
chr1:181715870-181716068	199	3	1.21e-09	0.7328	0.5952	0.1443	0.2413	0.1121	0.2377	0.1196	GeneBody
chr1:181727293-181727371	79	1	8.72e-07	0.784	0.4671	0.094	0.1959	0.0849	0.1437	0.273	GeneBody
chr1:181832696-181832911	216	8	1.75e-07	0.76	0.6214	0.1667	0.2068	0.2065	0.1818	0.2707	InterGenic
chr1:182595424-182595559	136	4	0.00565898	1	0	0	0.2692	0.1875	0.25	0.1667	InterGenic
chr1:185455892-185455958	67	3	6.74e-08	0.8468	0.5233	0.0827	0.2444	0.3263	0.2219	0.1907	InterGenic
chr1:185951750-185951948	199	4	0.000356552	0.8889	0.3611	0.0465	0.3265	0.3333	0.1321	0.2157	GeneBody
chr1:189621925-189622085	161	1	0.00141138	0.8438	0.127	0.0667	0.2958	0.0702	0.1818	0.2703	InterGenic
chr1:191453110-191453311	202	6	0.0170593	1	0.2609	0.3182	0.6818	0.0769	0.5	0.4545	InterGenic
chr1:197006997-197007129	133	5	0.0223319	0.75	0.9375	0.2571	0.7917	0.2903	0.4	0.5417	GeneBody
chr1:199909862-199909995	134	8	0.0353276	0.8571	0.7805	0.2759	0.3929	0.3611	0.9286	0.5	InterGenic
chr1:201364335-201364507	173	7	1.47e-06	0.831	0.4936	0.1538	0.1967	0.2191	0.1579	0.1009	GeneBody
chr1:201411552-201411697	146	1	2.6e-08	0.7246	0.1591	0.027	0.1435	0.0428	0.1197	0.0818	GeneBody
chr1:201540287-201540485	199	4	4.19e-05	0.4538	0.8069	0.1937	0.3608	0.1026	0.457	0.0549	InterGenic
chr1:202254100-202254204	105	3	0.000455826	0.8315	0.9038	0.3462	0.3235	0.3279	0.3617	0.3412	GeneBody
chr1:202298816-202298980	165	1	5.29e-08	0.8462	0.2468	0.0909	0.1771	0.1026	0.1	0.0862	GeneBody
chr1:203042729-203042884	156	4	5.63e-06	0.2308	0.1564	0.1603	0.1523	0.0362	1	0.063	GeneBody
chr1:204481652-204481804	153	2	0.000288753	0.04	0.8266	0.4951	0.5725	0.219	0.2368	0.2766	GeneBody
chr1:204961458-204961659	202	1	0.00954575	0.6842	0.5767	0.1807	0.1806	0.0609	0.2619	0.0769	GeneBody
chr1:206327048-206327182	135	3	0.00988529	1	0.8182	1	1	0.75	0.6667	0	GeneBody
chr1:207204938-207205004	67	4	0.016036	1	0	0.1111	0	1	0.0769	0.5	InterGenic
chr1:207679089-207679255	167	3	0.00125018	0.9167	0.4545	0.1687	0.2099	0.125	0.6386	0.6557	GeneBody
chr1:208015137-208015294	158	2	0.000143532	0.8163	0.1079	0.0839	0.0794	0.2535	0.2138	0.0395	InterGenic
chr1:208953932-208954016	85	8	0.00429265	0.9091	0.9091	0.6667	1	0	0.1818	0.9375	InterGenic
chr1:209887464-209887665	202	5	0.0298037	0.8	0.7778	0.3889	0.5405	0	0.3333	0	InterGenic
chr1:210018226-210018342	117	4	6.67e-07	0.8095	0.6787	0.2383	0.3333	0.1722	0.3867	0.2366	GeneBody
chr1:210179889-210180021	133	1	2.02e-05	0.8	0.6718	0.1706	0.2105	0.0764	0.3596	0.1495	InterGenic
chr1:210266329-210266498	170	7	3.07e-13	0.8302	0.466	0.1369	0.1387	0.1085	0.2649	0.1202	GeneBody
chr1:210330741-210330941	201	5	8.23e-05	0.8889	0.7988	0.4779	0.315	0.0885	0.4065	0.4655	GeneBody
chr1:210569095-210569229	135	4	7.87e-06	0.7875	0.6991	0.3147	0.2222	0.1468	0.369	0.296	GeneBody
chr1:210636595-210636704	110	1	3.83e-06	0.75	0.5337	0.2126	0.1064	0.1316	0.1716	0.1359	GeneBody
chr1:210683832-210683974	143	8	6.04e-07	0.8172	0.5674	0.2239	0.1938	0.1141	0.3213	0.1998	GeneBody
chr1:210744842-210745058	217	5	0.000332324	0.9592	0.8692	0.4592	0.3053	0.3548	0.7396	0.4348	GeneBody
chr1:211003827-211004017	191	9	2.37e-06	0.625	0.8785	0.3015	0.2789	0.2249	0.3	0.2976	GeneBody
chr1:211003827-211004017	191	9	2.37e-06	0.625	0.8785	0.3015	0.2789	0.2249	0.3	0.2976	GeneBody
chr1:211748406-211748608	203	8	0.000540429	0.8667	0.624	0.7172	0.4417	0.2444	0.288	0.2475	GeneBody
chr1:212920009-212920185	177	1	0.0455627	0.8889	0.2469	0.225	0.5	0.1333	0.3871	0.2167	InterGenic
chr1:213571670-213571887	218	2	5.11e-08	0.7222	0.6136	0.0779	0.1848	0.1366	0.4211	0.141	InterGenic
chr1:213820038-213820222	185	4	5.56e-08	0.7303	0.3887	0.0674	0.1868	0.0406	0.2659	0.0612	GeneBody
chr1:214025822-214025956	135	5	0.0252716	0.7917	0.5517	0.0566	0.3519	0.6667	0.525	0.2273	GeneBody
chr1:214383595-214383671	77	4	2.54e-07	0.8169	0.5031	0.1631	0.229	0.2837	0.1452	0.1683	GeneBody
chr1:214384391-214384565	175	7	3.4e-07	0.8719	0.6021	0.2168	0.2258	0.2099	0.4183	0.2361	GeneBody
chr1:214401431-214401641	211	2	7.14e-09	0.7753	0.5341	0.1529	0.1455	0.0891	0.2977	0.1846	GeneBody
chr1:214485818-214486020	203	13	1.67e-05	0.8404	0.7834	0.2719	0.2936	0.2786	0.4865	0.3721	GeneBody
chr1:214485818-214486020	203	13	1.67e-05	0.8404	0.7834	0.2719	0.2936	0.2786	0.4865	0.3721	Promoter
chr1:214500247-214500463	217	1	5.96e-06	0.9474	0.75	0.3165	0.2833	0.3019	0.4656	0.2917	GeneBody
chr1:214579859-214579926	68	2	0.000191419	1	0.4306	0	0.2	0.0714	0.0667	0.0417	InterGenic
chr1:215113527-215113663	137	2	4.68e-09	0.618	0.7736	0.1188	0.2313	0.1085	0.3615	0.287	GeneBody
chr1:215130908-215131020	113	8	0.0243556	0	1	0.25	0	0	1	1	GeneBody
chr1:215205398-215205537	140	5	9.64e-14	0.7908	0.5889	0.0607	0.1308	0.1149	0.25	0.1475	GeneBody
chr1:215228159-215228353	195	3	1.77e-10	0.6923	0.5308	0.0584	0.186	0.0792	0.2301	0.0942	GeneBody
chr1:215996071-215996205	135	2	9.58e-06	0.6371	0.8121	0.6725	0.1895	0.2158	0.629	0.6872	GeneBody
chr1:216078182-216078330	149	2	0.00206457	0.7158	0.8371	0.4585	0.2076	0.2561	0.7702	0.53	GeneBody
chr1:216078182-216078330	149	2	0.00206457	0.7158	0.8371	0.4585	0.2076	0.2561	0.7702	0.53	GeneBody
chr1:216153035-216153188	154	1	0.00130225	0.9667	0.7143	0.4632	0.2857	0.2128	0.7791	0.4694	GeneBody
chr1:216925361-216925498	138	7	1.03e-06	0.7687	0.7903	0.566	0.1538	0.2449	0.7616	0.5528	GeneBody
chr1:217797342-217797544	203	1	2.82e-05	0.8056	0.5729	0.2335	0.3362	0.1751	0.7317	0.5726	GeneBody
chr1:217894597-217894768	172	5	1.77e-08	0.7452	0.7587	0.1978	0.256	0.2066	0.5735	0.381	GeneBody
chr1:217898450-217898516	67	5	2.29e-13	0.6538	0.63	0.0663	0.126	0.0879	0.271	0.2345	GeneBody
chr1:217902768-217902935	168	2	0.00262611	0.7121	0.8095	0.1511	0.2316	0.1441	0.3725	0.2453	GeneBody
chr1:218082006-218082155	150	8	5.7e-09	0.8351	0.8404	0.2918	0.2743	0.2713	0.4544	0.4041	InterGenic
chr1:218082156-218082328	173	11	8.65e-08	0.8264	0.9118	0.2415	0.2718	0.3655	0.5045	0.3735	InterGenic
chr1:218130277-218130411	135	2	0.000471437	0.35	0.8636	0.1091	0.1356	0.0244	0.2105	0.1695	InterGenic
chr1:218389426-218389525	100	1	0.000650065	0.9455	0.25	0.5069	0.5143	0.2481	0.2917	0.2484	GeneBody
chr1:218754788-218754908	121	6	1.55e-09	0.6853	0.5395	0.3812	0.251	0.1928	0.8359	0.7923	InterGenic
chr1:218930459-218930643	185	2	4.73e-06	0.8767	0.3229	0.2735	0.2478	0.1731	0.6358	0.7113	InterGenic
chr1:218980471-218980538	68	2	2.14e-06	0.8023	0.6346	0.4137	0.2179	0.2076	0.7754	0.7689	InterGenic
chr1:219372649-219372795	147	1	2.42e-06	0.8372	0.4904	0.2367	0.2429	0.1524	0.7077	0.4917	InterGenic
chr1:219445724-219445837	114	4	2.62e-08	0.9344	0.6	0.4728	0.2008	0.1554	0.6811	0.4451	GeneBody
chr1:219491406-219491605	200	4	2.61e-08	0.8026	0.6138	0.473	0.1662	0.1457	0.6271	0.3834	InterGenic
chr1:221058107-221058310	204	12	0.00152735	0.9333	0.2364	0.1239	0.2011	0.0971	0.1915	0.2035	InterGenic
chr1:221096599-221096732	134	4	7.54e-10	0.899	0.3366	0.1257	0.1945	0.0745	0.1462	0.0694	InterGenic
chr1:221158155-221158288	134	1	4.92e-06	0.9722	0.9918	0.2927	0.4021	0.3267	0.6628	0.5957	InterGenic
chr1:221186738-221186949	212	4	9e-07	0.8571	0.1931	0.1472	0.1628	0.0491	0.165	0.0759	InterGenic
chr1:221501388-221501521	134	6	0.000876463	0.7386	0.6031	0.1233	0.2299	0.1483	0.3506	0.1692	InterGenic
chr1:221607058-221607191	134	11	0.000140839	0.8276	0.7448	0.1753	0.2663	0.2713	0.2876	0.3697	InterGenic
chr1:221783584-221783702	119	1	3.69e-07	0.5135	0.6883	0.2124	0.011	0	0.1029	0.2394	InterGenic
chr1:222023777-222023978	202	9	1.31e-07	0.75	0.6364	0.1807	0.1344	0.066	0.2143	0.2377	InterGenic
chr1:222183589-222183793	205	7	2.94e-06	0.88	0.7552	0.1967	0.3047	0.2172	0.4372	0.3919	GeneBody
chr1:222217360-222217564	205	6	6.18e-09	0.7647	0.6816	0.0989	0.1784	0.1281	0.1714	0.1823	GeneBody
chr1:223191413-223191596	184	2	3.36e-07	0.7458	0.274	0.1009	0.1359	0.0503	0.128	0.1069	InterGenic
chr1:223223516-223223619	104	7	1.49e-14	0.6399	0.6829	0.153	0.1845	0.153	0.1786	0.1682	GeneBody
chr1:223410631-223410831	201	1	6.53e-06	0.7808	0.412	0.0635	0.2349	0.08	0.1728	0.1752	InterGenic
chr1:223432178-223432295	118	2	0.0362032	1	0.6364	0.0588	0.1538	0	0.4375	0.2308	InterGenic
chr1:223512659-223512745	87	1	6.19e-06	0.9024	0.5247	0.1468	0.2134	0.1897	0.3398	0.2486	InterGenic
chr1:224440977-224441110	134	6	0.00242744	0.25	0.9167	1	0.9167	0.963	1	0.9	InterGenic
chr1:224629099-224629301	203	2	9.52e-05	0.7619	0.8364	0.1786	0.2714	0.0377	0.3721	0.1739	GeneBody
chr1:225562428-225562495	68	4	0.0162448	0.776	0.839	0.5595	0.4364	0.1071	0.7009	0.8239	GeneBody
chr1:227133147-227133187	41	1	7.65e-06	0.9259	0.5263	0.1237	0.2857	0.5055	0.6242	0.5649	GeneBody
chr1:227400170-227400219	50	3	0.0271133	0.8765	0.6765	0.1925	0.7429	0.4762	0.8846	0.3448	GeneBody
chr1:227711067-227711106	40	4	0.000376243	0.4286	0.9231	0.6667	0.5	0.65	0	1	Promoter
chr1:228902466-228902603	138	1	0.000939978	0.7679	0.2321	0.0847	0.2548	0.0672	0.0759	0.1975	InterGenic
chr1:229546096-229546145	50	2	0.0343323	1	0.2	0.75	1	1	0.8	0.625	GeneBody
chr1:229546096-229546145	50	2	0.0343323	1	0.2	0.75	1	1	0.8	0.625	Promoter
chr1:231145066-231145199	134	6	0.00181337	0.6667	0.2987	0.0678	0.05	0.1429	0.5882	0.3833	InterGenic
chr1:232231581-232231789	209	4	0.00140495	0.7333	0.8298	0.3731	0.2667	0.1321	0.8235	0.6333	InterGenic
chr1:232295389-232295507	119	3	2.06e-05	0.7923	0.6244	0.2239	0.2502	0.2221	0.2947	0.1287	InterGenic
chr1:232331677-232331789	113	6	0.0362088	1	0.6545	0.2571	0.0921	0.2269	0.4167	0.375	InterGenic
chr1:232360435-232360652	218	2	2.95e-06	0.8939	0.6649	0.3358	0.202	0.2018	0.608	0.2039	InterGenic
chr1:232387204-232387321	118	1	0.000223046	0.8571	0.7826	0.2764	0.381	0.3173	0.4853	0.1786	InterGenic
chr1:232389483-232389550	68	2	5.71e-11	0.7046	0.7042	0.1377	0.3349	0.0799	0.3454	0.2139	InterGenic
chr1:232433630-232433845	216	4	5.73e-06	0.711	0.707	0.1441	0.2174	0.1682	0.4593	0.2313	GeneBody
chr1:232445766-232445895	130	1	0.00195333	0.8726	0.5	0.1802	0.3368	0.2595	0.4948	0.202	GeneBody
chr1:232495285-232495389	105	8	1.65e-06	0.8014	0.8306	0.3876	0.405	0.1359	0.7112	0.5382	GeneBody
chr1:232531781-232531976	196	5	1.78e-06	0.7664	0.8182	0.3556	0.392	0.1505	0.7806	0.4519	GeneBody
chr1:232597399-232597545	147	7	0.00661884	1	0.9167	0.7273	0.3333	0.125	0.875	0.75	InterGenic
chr1:232678989-232679109	121	3	0.0272907	0.84	0.5278	0.0899	0.1475	0.25	0.2075	0.0635	InterGenic
chr1:232679110-232679310	201	12	2.05e-08	0.8343	0.7325	0.2441	0.2669	0.2462	0.5204	0.298	InterGenic
chr1:232729707-232729901	195	1	2.86e-07	0.7188	0.6622	0.0491	0.1472	0.0719	0.2653	0.1789	GeneBody
chr1:232768031-232768079	49	1	5.39e-05	0.8493	0.5433	0.1438	0.1737	0.2424	0.3947	0.386	InterGenic
chr1:232893463-232893512	50	2	6.17e-05	0.8111	0.4641	0.0166	0.1325	0.1205	0.2176	0.242	InterGenic
chr1:233034068-233034135	68	3	6.55e-07	0.8239	0.6245	0.4898	0.1693	0.1675	0.6662	0.4003	GeneBody
chr1:233074154-233074315	162	4	4.06e-05	0.8936	0.7018	0.4304	0.2408	0.1824	0.7421	0.2871	GeneBody
chr1:233074316-233074400	85	8	6.61e-06	0.9583	0.9429	0.4776	0.1915	0.0978	0.8983	0.4677	GeneBody
chr1:233108492-233108619	128	3	0.000398824	0.8421	0.5344	0.3581	0.1345	0.0519	0.369	0.2516	GeneBody
chr1:233117349-233117524	176	8	3.79e-06	0.9167	0.7521	0.4572	0.3094	0.2294	0.7946	0.433	GeneBody
chr1:233129092-233129180	89	5	4.47e-07	0.8904	0.7627	0.4747	0.2201	0.1582	0.7477	0.4002	GeneBody
chr1:233129181-233129223	43	5	7.66e-08	0.9259	0.838	0.6174	0.2191	0.1875	0.7989	0.448	GeneBody
chr1:233130645-233130777	133	4	9.66e-07	0.925	0.9286	0.5922	0.3686	0.2535	0.8704	0.5759	GeneBody
chr1:233141388-233141589	202	4	0.00204207	0.8361	0.9122	0.4671	0.3858	0.325	0.75	0.3571	GeneBody
chr1:233145057-233145124	68	3	1.79e-06	0.8425	0.7562	0.4667	0.2717	0.1506	0.7094	0.4063	GeneBody
chr1:233163207-233163342	136	2	9.94e-08	0.8913	0.8785	0.5864	0.3493	0.2185	0.9029	0.5978	GeneBody
chr1:233181292-233181491	200	5	3.58e-05	0.9041	0.8157	0.5625	0.2796	0.1594	0.6899	0.3889	GeneBody
chr1:233183196-233183306	111	1	0.000358764	0.9412	0.7586	0.5281	0.3879	0.1387	0.7914	0.3833	GeneBody
chr1:233208048-233208203	156	4	0.000264008	0.8776	0.806	0.4439	0.3025	0.0741	0.6807	0.2778	GeneBody
chr1:233208204-233208258	55	4	0.000838016	0.928	0.9504	0.6123	0.3411	0.4075	0.8789	0.6006	GeneBody
chr1:233258276-233258377	102	3	8.93e-06	0.8925	0.5	0.532	0.1768	0.0944	0.5743	0.3157	GeneBody
chr1:233258607-233258768	162	4	1.26e-05	0.8977	0.7333	0.4866	0.2619	0.1291	0.7476	0.3056	GeneBody
chr1:233258769-233258986	218	4	4.08e-06	0.9298	0.8201	0.5969	0.3703	0.2798	0.7909	0.4317	GeneBody
chr1:233289215-233289399	185	5	1.08e-05	0.9872	0.8298	0.5742	0.3394	0.2848	0.892	0.3824	GeneBody
chr1:233289215-233289399	185	5	1.08e-05	0.9872	0.8298	0.5742	0.3394	0.2848	0.892	0.3824	Promoter
chr1:233469904-233470036	133	3	0.0253876	1	0.8	0	0	1	1	0	InterGenic
chr1:233575039-233575156	118	8	1.35e-07	0.6951	0.5913	0.0898	0.1872	0.1002	0.2893	0.162	InterGenic
chr1:233621978-233622098	121	1	3.27e-06	0.7662	0.381	0.0509	0.202	0.1163	0.1525	0.1557	GeneBody
chr1:233621978-233622098	121	1	3.27e-06	0.7662	0.381	0.0509	0.202	0.1163	0.1525	0.1557	Promoter
chr1:233663992-233664124	133	6	4.12e-08	0.8108	0.8125	0.2053	0.1752	0.1448	0.2778	0.2748	GeneBody
chr1:233685166-233685382	217	2	0.00117069	0.7589	0.6937	0.2622	0.32	0.1946	0.303	0.1326	InterGenic
chr1:233699427-233699634	208	13	1.35e-07	0.7463	0.7965	0.1907	0.2291	0.138	0.3846	0.1949	InterGenic
chr1:233735088-233735242	155	1	8.6e-06	0.6739	0.6148	0.076	0.2074	0.1061	0.2586	0.1538	InterGenic
chr1:233748408-233748625	218	6	4.18e-09	0.7124	0.5585	0.1197	0.2274	0.0897	0.3418	0.1271	InterGenic
chr1:233999522-233999625	104	2	2.66e-11	0.7546	0.486	0.0792	0.1802	0.1294	0.1738	0.1262	GeneBody
chr1:235959012-235959100	89	4	5.93e-07	0.8125	0.5062	0.1597	0.1854	0.2888	0.1794	0.1671	GeneBody
chr1:235993660-235993719	60	7	1.02e-08	0.8094	0.5459	0.1016	0.23	0.2681	0.1485	0.1911	GeneBody
chr1:236088919-236088986	68	5	0.000755554	0.907	0.675	0.2762	0.223	0.3288	0.2745	0.3647	InterGenic
chr1:236145451-236145651	201	3	0.00657586	0.75	0.6	0.44	0.2857	0.5385	0.1579	0	GeneBody
chr1:236166993-236167113	121	4	1.5e-06	0.8365	0.6227	0.1602	0.2463	0.1913	0.4237	0.3038	GeneBody
chr1:236464158-236464291	134	5	2.51e-06	0.8786	0.748	0.3787	0.2554	0.1854	0.3002	0.2806	GeneBody
chr1:236464525-236464620	96	2	7.4e-08	0.8486	0.5741	0.1952	0.1982	0.1005	0.1827	0.2952	GeneBody
chr1:236485361-236485547	187	6	4.79e-05	0.8592	0.7442	0.4195	0.2857	0.3552	0.2881	0.2473	InterGenic
chr1:236487430-236487599	170	10	1.09e-06	0.7522	0.5705	0.1253	0.2441	0.1448	0.2276	0.1409	InterGenic
chr1:236577649-236577782	134	5	0	1	0	1	1	1	1	1	GeneBody
chr1:236694923-236695087	165	4	5.74e-14	0.7438	0.2734	0.0712	0.1492	0.0621	0.0861	0.1089	GeneBody
chr1:236700813-236700967	155	1	3.36e-08	0.5742	0.6822	0.1114	0.1455	0.1928	0.1317	0.1042	GeneBody
chr1:237004136-237004323	188	6	8.2e-10	0.7175	0.4861	0.1071	0.1568	0.0942	0.1875	0.1111	Promoter
chr1:237075299-237075365	67	5	0.0496073	1	1	1	0	0.6364	1	0.2857	GeneBody
chr1:237118696-237118874	179	4	2.64e-09	0.7386	0.652	0.275	0.1573	0.0907	0.3073	0.1511	GeneBody
chr1:237118696-237118874	179	4	2.64e-09	0.7386	0.652	0.275	0.1573	0.0907	0.3073	0.1511	Promoter
chr1:237127873-237127988	116	6	0.000112119	0.9	0.8026	0.3117	0.1613	0.3256	0.5432	0.4609	GeneBody
chr1:237192370-237192459	90	2	5.51e-06	0.8571	0.8113	0.3508	0.2441	0.2724	0.2434	0.2327	GeneBody
chr1:237193187-237193383	197	10	1.06e-08	0.76	0.726	0.3233	0.1068	0.1016	0.4495	0.1221	GeneBody
chr1:237222721-237222921	201	3	0.00243138	0.7857	0.6129	0.2322	0.2174	0.1049	0.2745	0.236	GeneBody
chr1:237244638-237244791	154	5	7.02e-07	0.7333	0.6949	0.1988	0.186	0.1956	0.3542	0.2076	GeneBody
chr1:237248922-237249059	138	5	4.86e-09	0.7931	0.6815	0.1841	0.236	0.1284	0.2042	0.1291	GeneBody
chr1:237253021-237253088	68	5	0.000289273	0.6238	0.6458	0.1308	0.0951	0.045	0.157	0.1293	GeneBody
chr1:237293367-237293501	135	4	0.000275225	0.7273	0.6667	0.0769	0.25	0	0	0.1333	GeneBody
chr1:237420960-237421094	135	5	1.86e-06	0.7159	0.6845	0.1521	0.1699	0.204	0.2723	0.1813	GeneBody
chr1:237525751-237525903	153	1	2.15e-12	0.7222	0.7944	0.0987	0.1789	0.0932	0.1758	0.1467	GeneBody
chr1:237536571-237536638	68	5	4.37e-07	0.7592	0.8565	0.2946	0.2074	0.3433	0.3517	0.2452	GeneBody
chr1:237536689-237536741	53	4	0.0319679	1	0.9444	0.61	0.3438	0.5217	0.4054	0.3	GeneBody
chr1:237537416-237537609	194	7	0.00025104	0.7123	0.739	0.2081	0.2918	0.1532	0.4634	0.2452	GeneBody
chr1:237631720-237631787	68	6	7.9e-12	0.6878	0.7103	0.1031	0.1164	0.1596	0.2784	0.1629	GeneBody
chr1:237653574-237653658	85	2	4.64e-11	0.6757	0.542	0.05	0.1146	0.0986	0.2823	0.1148	GeneBody
chr1:237658350-237658483	134	1	4.92e-09	0.6935	0.5854	0.0504	0.1857	0.0273	0.2556	0.125	GeneBody
chr1:237679150-237679264	115	3	2.26e-07	0.7514	0.7042	0.1893	0.2724	0.1897	0.2474	0.2461	GeneBody
chr1:237684088-237684230	143	3	0.000207739	0.7727	0.1364	0.0824	0.0845	0.1356	0.28	0.0962	GeneBody
chr1:237808382-237808583	202	11	1.99e-05	0.7578	0.7842	0.1074	0.189	0.2334	0.3256	0.3022	GeneBody
chr1:237848083-237848205	123	4	2.76e-10	0.6742	0.5536	0.0831	0.139	0.0894	0.1304	0.1438	InterGenic
chr1:237904677-237904879	203	14	0.00117511	0.9388	0.5096	0.2139	0.1538	0.1176	0.4	0.5789	GeneBody
chr1:237904880-237905021	142	7	3.04e-07	0.8667	0.8144	0.3542	0.2336	0.315	0.2609	0.2414	GeneBody
chr1:237905022-237905090	69	4	7.13e-10	0.781	0.6442	0.1612	0.1727	0.1689	0.2988	0.2224	GeneBody
chr1:238034921-238035117	197	4	3.04e-07	0.8816	0.4206	0.0939	0.1943	0.07	0.2346	0.1826	InterGenic
chr1:238084783-238084852	70	3	2.13e-12	0.7079	0.6476	0.0984	0.1503	0.1473	0.2491	0.1404	InterGenic
chr1:238121880-238122069	190	4	1.29e-07	0.8491	0.7143	0.1288	0.2	0.1407	0.24	0.1791	InterGenic
chr1:238293636-238293769	134	7	3.41e-07	0.6667	0.6042	0.1131	0.1827	0.0878	0.1581	0.1685	InterGenic
chr1:238327196-238327272	77	6	9.64e-11	0.7209	0.5932	0.107	0.1332	0.145	0.1886	0.1229	Promoter
chr1:238337677-238337745	69	4	2.56e-18	0.706	0.6645	0.1049	0.1331	0.1507	0.1888	0.1176	InterGenic
chr1:238337746-238337796	51	3	1.95e-11	0.7558	0.5469	0.1112	0.1598	0.1231	0.1902	0.1606	InterGenic
chr1:238344643-238344758	116	8	8.27e-08	0.785	0.6195	0.1032	0.2074	0.1622	0.241	0.2419	InterGenic
chr1:238402508-238402710	203	7	3.34e-12	0.8077	0.5678	0.066	0.1331	0.1	0.1135	0.0909	InterGenic
chr1:238471452-238471585	134	5	2.73e-06	0.9412	0.5799	0.094	0.2222	0.2171	0.2613	0.2661	InterGenic
chr1:238485503-238485585	83	4	5.77e-09	0.7337	0.4988	0.1103	0.2199	0.0601	0.1393	0.1338	GeneBody
chr1:238485503-238485585	83	4	5.77e-09	0.7337	0.4988	0.1103	0.2199	0.0601	0.1393	0.1338	Promoter
chr1:238485586-238485719	134	4	8.63e-10	0.7137	0.3777	0.0398	0.1519	0.0957	0.0718	0.068	GeneBody
chr1:238485586-238485719	134	4	8.63e-10	0.7137	0.3777	0.0398	0.1519	0.0957	0.0718	0.068	Promoter
chr1:238593549-238593737	189	7	0.000125042	0.8351	0.8421	0.2863	0.228	0.4615	0.4986	0.2967	InterGenic
chr1:238625928-238626013	86	3	1.05e-10	0.6696	0.7539	0.1074	0.1693	0.2079	0.2557	0.2471	InterGenic
chr1:238657496-238657690	195	10	2.09e-13	0.6328	0.7535	0.1136	0.2208	0.1937	0.3102	0.1065	InterGenic
chr1:238842302-238842451	150	5	1.89e-11	0.6625	0.8249	0.0773	0.1255	0.1616	0.2602	0.1802	InterGenic
chr1:238845065-238845165	101	4	1.98e-11	0.7837	0.5563	0.0675	0.1469	0.1408	0.1926	0.1163	InterGenic
chr1:238871451-238871584	134	9	1.26e-06	0.7895	0.7685	0.1759	0.286	0.3668	0.4798	0.2947	InterGenic
chr1:239103289-239103430	142	5	4.59e-07	0.8095	0.6225	0.1345	0.157	0.1815	0.2826	0.212	InterGenic
chr1:239249653-239249871	219	9	0.00677888	0	0.6296	0.098	0.16	0.6034	0.7	0.2609	GeneBody
chr1:239408380-239408447	68	4	3e-10	0.7839	0.804	0.1276	0.1269	0.3887	0.2808	0.2048	GeneBody
chr1:239411448-239411648	201	4	0.00297033	0.8095	0.9057	0.2551	0.2963	0.5	0.4143	0.4545	GeneBody
chr1:239517809-239517961	153	2	9.67e-06	0.75	0.6065	0.1074	0.221	0.1497	0.2143	0.2196	GeneBody
chr1:239519840-239519957	118	6	2.26e-10	0.8099	0.563	0.065	0.211	0.0912	0.2573	0.1818	GeneBody
chr1:239532172-239532305	134	6	2.59e-09	0.8333	0.7356	0.0791	0.2735	0.1262	0.1895	0.2255	GeneBody
chr1:239532306-239532480	175	7	1.42e-10	0.7563	0.6158	0.0652	0.2994	0.1632	0.2683	0.2261	GeneBody
chr1:239594945-239595012	68	3	3.73e-08	0.7302	0.5448	0.1325	0.1897	0.1158	0.1517	0.1742	GeneBody
chr1:239695103-239695304	202	6	5.37e-05	0.5	0.9	0.0667	0.0667	0	0.0909	0.5	GeneBody
chr1:239772193-239772242	50	2	6.5e-09	0.8125	0.7437	0.1341	0.2085	0.2345	0.277	0.1202	GeneBody
chr1:239881005-239881138	134	10	4.29e-06	0.925	0.8136	0.2063	0.3391	0.3621	0.3599	0.4076	GeneBody
chr1:239948418-239948613	196	1	0.00254431	0.8615	0.7213	0.1366	0.3169	0.1404	0.3217	0.375	InterGenic
chr1:240063206-240063406	201	5	7.26e-08	0.7195	0.5058	0.0909	0.2313	0.0767	0.1726	0.1278	InterGenic
chr1:240066068-240066199	132	4	4.86e-10	0.8299	0.7589	0.1765	0.2095	0.2745	0.3429	0.2451	InterGenic
chr1:240066579-240066780	202	5	1.02e-08	0.7143	0.3713	0.0445	0.1476	0.0904	0.0991	0.0773	InterGenic
chr1:240077280-240077396	117	1	5.77e-07	0.8491	0.9573	0.2044	0.4323	0.4217	0.5338	0.4015	InterGenic
chr1:240081141-240081276	136	7	3.41e-10	0.7552	0.641	0.0659	0.1547	0.1055	0.2252	0.2061	InterGenic
chr1:240084028-240084194	167	4	4.21e-10	0.6613	0.5669	0.0458	0.145	0.1114	0.1635	0.1557	InterGenic
chr1:240121085-240121257	173	9	1.36e-16	0.9209	0.731	0.1246	0.2333	0.1397	0.2958	0.2332	GeneBody
chr1:240137747-240137945	199	3	4.36e-12	0.7068	0.7928	0.0944	0.181	0.3013	0.2281	0.1233	GeneBody
chr1:240153838-240154008	171	3	0.0098918	0.6279	0.641	0.0082	0.3	0.0084	0.098	0.1471	GeneBody
chr1:240180690-240180861	172	4	1.08e-10	0.898	0.755	0.104	0.1286	0.1721	0.3417	0.2332	GeneBody
chr1:240180690-240180861	172	4	1.08e-10	0.898	0.755	0.104	0.1286	0.1721	0.3417	0.2332	Promoter
chr1:240209411-240209542	132	8	1.19e-12	0.8166	0.6525	0.0755	0.2078	0.1559	0.2027	0.1107	GeneBody
chr1:240209543-240209625	83	3	1.32e-07	0.8394	0.7729	0.2265	0.3585	0.3885	0.3352	0.1799	GeneBody
chr1:240209626-240209759	134	7	1.94e-08	0.963	0.9106	0.2	0.3523	0.3959	0.3521	0.3794	GeneBody
chr1:240214407-240214474	68	5	2.67e-07	0.6505	0.537	0.0628	0.1667	0.0576	0.1353	0.1111	GeneBody
chr1:240252001-240252203	203	5	7.67e-06	0.8617	0.7524	0.1927	0.3084	0.2828	0.4518	0.3418	GeneBody
chr1:240357650-240357767	118	4	1e-05	0.7111	0.7241	0.1071	0.1894	0.1474	0.2706	0.1837	GeneBody
chr1:240400844-240401017	174	3	1.09e-06	0.5833	0.71	0.0543	0.1839	0.1238	0.181	0.1948	GeneBody
chr1:240400844-240401017	174	3	1.09e-06	0.5833	0.71	0.0543	0.1839	0.1238	0.181	0.1948	Promoter
chr1:240412773-240412978	206	9	5.97e-08	0.8525	0.7763	0.0755	0.2281	0.2606	0.416	0.1667	GeneBody
chr1:240418292-240418356	65	3	9.23e-12	0.7095	0.6131	0.0956	0.2121	0.1692	0.129	0.1119	GeneBody
chr1:240429978-240430180	203	9	3.26e-05	0.7126	0.5143	0.0719	0.1619	0.093	0.1633	0.1117	GeneBody
chr1:240434442-240434653	212	4	0.00725163	0.8829	0.8577	0.4111	0.3574	0.4679	0.5026	0.2431	GeneBody
chr1:240456617-240456750	134	7	1.47e-11	0.8038	0.782	0.1289	0.2309	0.254	0.286	0.2066	GeneBody
chr1:240471675-240471803	129	2	5.85e-13	0.9067	0.8284	0.0817	0.2985	0.1954	0.2	0.1786	GeneBody
chr1:240477666-240477867	202	6	2.98e-11	0.7519	0.6439	0.1192	0.1989	0.1763	0.2585	0.1864	InterGenic
chr1:240492644-240492762	119	5	3.61e-11	0.7672	0.7155	0.1008	0.2585	0.2081	0.2517	0.2195	GeneBody
chr1:240510091-240510225	135	9	0.0476735	0.9091	0.7778	0.1818	0.2727	0.3125	0.1739	0.3182	GeneBody
chr1:240510226-240510292	67	6	3.29e-14	0.856	0.9023	0.144	0.2148	0.2344	0.193	0.242	GeneBody
chr1:240529947-240530068	122	1	5.79e-07	0.8615	0.8107	0.2317	0.2771	0.3165	0.2552	0.3368	GeneBody
chr1:240529947-240530068	122	1	5.79e-07	0.8615	0.8107	0.2317	0.2771	0.3165	0.2552	0.3368	Promoter
chr1:240549905-240550114	210	7	4.27e-08	0.7472	0.5312	0.1179	0.1712	0.129	0.1983	0.0909	GeneBody
chr1:240549905-240550114	210	7	4.27e-08	0.7472	0.5312	0.1179	0.1712	0.129	0.1983	0.0909	GeneBody
chr1:240588651-240588828	178	1	3.18e-06	0.8846	0.7155	0.2031	0.2962	0.2489	0.3409	0.2222	GeneBody
chr1:240588651-240588828	178	1	3.18e-06	0.8846	0.7155	0.2031	0.2962	0.2489	0.3409	0.2222	GeneBody
chr1:240590724-240590941	218	6	6.78e-13	0.8103	0.6328	0.0823	0.1132	0.0939	0.0847	0.0769	GeneBody
chr1:240590724-240590941	218	6	6.78e-13	0.8103	0.6328	0.0823	0.1132	0.0939	0.0847	0.0769	Promoter
chr1:240596418-240596552	135	2	0.000218292	0.86	0.6172	0.1302	0.223	0.1409	0.1748	0.1368	GeneBody
chr1:240601629-240601830	202	8	5.5e-07	0.7812	0.7552	0.1431	0.1978	0.2076	0.2897	0.1328	GeneBody
chr1:240623871-240624004	134	10	0.00215602	1	0.8667	0.0256	0.2683	0.2712	0.3182	0.2857	InterGenic
chr1:240647359-240647474	116	2	2.16e-05	0.6383	0.5333	0.0638	0.2121	0.1027	0.0862	0.0566	InterGenic
chr1:240668068-240668203	136	6	2.07e-11	0.7514	0.453	0.0811	0.1226	0.0954	0.1535	0.0903	InterGenic
chr1:240675378-240675465	88	2	5.74e-13	0.7778	0.535	0.0401	0.1771	0.1139	0.1659	0.1659	InterGenic
chr1:240684052-240684186	135	3	1.22e-08	0.9316	0.7351	0.2085	0.2882	0.1504	0.3455	0.2913	InterGenic
chr1:240697204-240697341	138	2	1.76e-06	0.8889	0.8911	0.2877	0.3274	0.478	0.3631	0.311	InterGenic
chr1:240722519-240722656	138	7	5.89e-10	0.8214	0.651	0.1199	0.1424	0.1912	0.1464	0.1111	InterGenic
chr1:240729610-240729741	132	10	2.58e-05	0.886	0.6975	0.1336	0.2729	0.2807	0.3651	0.429	InterGenic
chr1:240762548-240762591	44	4	0.0277633	0.7886	0.7521	0.1467	0.6129	0.2593	0.6	0.6	Promoter
chr1:240784502-240784569	68	5	0.00107161	0.9062	0.8846	0.2394	0.2604	0.6308	0.4783	0.4189	GeneBody
chr1:240823511-240823646	136	10	5.88e-10	0.7694	0.6667	0.1069	0.1782	0.1959	0.2472	0.1866	GeneBody
chr1:240823511-240823646	136	10	5.88e-10	0.7694	0.6667	0.1069	0.1782	0.1959	0.2472	0.1866	Promoter
chr1:240853627-240853757	131	9	5.31e-09	0.7348	0.7943	0.1543	0.2321	0.1892	0.3063	0.2908	GeneBody
chr1:240853758-240853824	67	4	1.25e-08	0.8333	0.5333	0.0738	0.2526	0.1048	0.14	0.1571	GeneBody
chr1:240863195-240863397	203	6	2.84e-07	0.7872	0.4158	0.0619	0.2318	0.1297	0.1313	0.1169	GeneBody
chr1:240988789-240988940	152	2	0.00268414	0.65	0.6296	0.0261	0.1962	0.1576	0.186	0.1679	GeneBody
chr1:240998689-240998823	135	9	2.17e-10	0.7816	0.6484	0.1402	0.2273	0.226	0.1774	0.1952	GeneBody
chr1:240998689-240998823	135	9	2.17e-10	0.7816	0.6484	0.1402	0.2273	0.226	0.1774	0.1952	Promoter
chr1:241002169-241002376	208	5	2.5e-07	0.7286	0.5463	0.0641	0.1462	0.1206	0.148	0.1481	GeneBody
chr1:241002169-241002376	208	5	2.5e-07	0.7286	0.5463	0.0641	0.1462	0.1206	0.148	0.1481	Promoter
chr1:241108131-241108226	96	7	6.11e-08	0.9146	0.8926	0.2676	0.3799	0.5546	0.5995	0.4241	GeneBody
chr1:241109679-241109813	135	5	5.05e-09	0.7652	0.5255	0.0592	0.2085	0.1182	0.1996	0.1762	GeneBody
chr1:241126242-241126309	68	2	1.46e-09	0.8113	0.7821	0.1274	0.2157	0.1901	0.3416	0.3054	GeneBody
chr1:241134793-241134914	122	5	8.09e-09	0.7682	0.6755	0.1372	0.185	0.2656	0.264	0.2257	GeneBody
chr1:241135283-241135350	68	4	5.82e-09	0.8227	0.6936	0.2058	0.2206	0.333	0.2625	0.2962	GeneBody
chr1:241135535-241135737	203	2	1.38e-10	0.7229	0.107	0.0423	0.1325	0.0385	0.1062	0.0766	GeneBody
chr1:241167679-241167812	134	4	6.95e-12	0.8381	0.1368	0.0471	0.1548	0.0824	0.1062	0.1336	GeneBody
chr1:241180231-241180298	68	4	4.39e-09	0.6	0.6283	0.0261	0.1288	0.073	0.0741	0.122	GeneBody
chr1:241182636-241182807	172	7	2e-10	0.7656	0.682	0.0582	0.1813	0.2683	0.1601	0.2108	GeneBody
chr1:241263201-241263399	199	3	3.86e-08	0.7778	0.9127	0.2054	0.2394	0.094	0.3824	0.4406	GeneBody
chr1:241319814-241320014	201	8	0.000526124	0.7647	0.4789	0.051	0.1531	0.1414	0.1667	0.2545	GeneBody
chr1:241378159-241378358	200	3	2.68e-07	0.8169	0.6456	0.1063	0.2262	0.0995	0.1862	0.087	InterGenic
chr1:241388921-241389054	134	5	1.08e-06	0.8545	0.7444	0.133	0.2655	0.3647	0.2574	0.278	InterGenic
chr1:241461269-241461452	184	1	7.63e-05	0.7627	0.5443	0.0513	0.1948	0.087	0.2832	0.2708	InterGenic
chr1:241927794-241927861	68	2	0.0437664	1	0.8571	0.1429	0.7391	0.5484	0.6471	0.9333	InterGenic
chr1:242005619-242005777	159	5	0.0334685	1	0.55	0.2576	0.2162	0.1754	0.5581	0.2973	InterGenic
chr1:242024791-242024925	135	4	0.0259394	1	0.2258	0.0714	0.3182	0.2121	0.4583	0.2308	InterGenic
chr1:242025193-242025260	68	2	0.0354487	0.6667	0.6667	0.125	0.2381	0	0.1	0	InterGenic
chr1:242031153-242031220	68	5	0.0496347	1	0.8	1	0.7333	0.8333	0.2727	0.2857	InterGenic
chr1:242095325-242095526	202	4	1.9e-07	0.6892	0.5807	0.1022	0.1943	0.1191	0.1264	0.1766	GeneBody
chr1:242107197-242107359	163	2	1.76e-06	0.7831	0.6854	0.1262	0.1827	0.2284	0.2411	0.2097	GeneBody
chr1:242419488-242419555	68	2	1.78e-09	0.7482	0.4673	0.0483	0.2932	0.248	0.1429	0.1082	GeneBody
chr1:242420900-242421035	136	8	3.62e-08	0.6803	0.6764	0.0852	0.2581	0.1048	0.2743	0.2607	GeneBody
chr1:242470091-242470198	108	7	1.12e-10	0.8367	0.5888	0.1655	0.1842	0.2134	0.2395	0.2017	GeneBody
chr1:242510568-242510768	201	11	2.65e-09	0.6923	0.5198	0.0745	0.1166	0.0574	0.1554	0.0351	GeneBody
chr1:242662345-242662552	208	10	8.88e-07	0.8395	0.6751	0.2056	0.1759	0.2239	0.2378	0.1437	InterGenic
chr1:242809697-242809830	134	8	0.0372196	1	0.6316	0.1633	0.3871	0.375	0.1628	0.4783	InterGenic
chr1:242859370-242859572	203	7	9.04e-08	0.72	0.6549	0.1219	0.137	0.127	0.2843	0.1966	InterGenic
chr1:242938443-242938590	148	1	1.31e-07	0.7273	0.5172	0.0082	0.198	0.1504	0.119	0.075	InterGenic
chr1:244228253-244228394	142	2	4.57e-06	0.8071	0.4438	0.2301	0.2385	0.1706	0.1151	0.1368	InterGenic
chr1:244277435-244277569	135	2	0	1	0	0	0	1	0	0	InterGenic
chr1:245179345-245179479	135	5	0.0412012	1	0.4667	0.25	0.1111	0.1	0.375	0.0769	GeneBody
chr1:245202616-245202683	68	5	5.23e-07	0.8914	0.6899	0.3314	0.1871	0.3809	0.3987	0.2856	GeneBody
chr1:245239897-245240093	197	7	2.96e-06	0.8058	0.6679	0.169	0.2755	0.168	0.3004	0.0755	GeneBody
chr1:245245682-245245782	101	4	0.00436648	0.7222	0.7015	0.2354	0.0899	0.3367	0.1822	0.301	GeneBody
chr1:245284760-245284894	135	5	3.7e-07	0.8	0.3913	0.037	0.1071	0.1573	0.1449	0.1818	GeneBody
chr1:245284760-245284894	135	5	3.7e-07	0.8	0.3913	0.037	0.1071	0.1573	0.1449	0.1818	Promoter
chr1:245287664-245287797	134	7	1.21e-08	0.8724	0.7063	0.2022	0.2864	0.2287	0.3215	0.287	GeneBody
chr1:245287664-245287797	134	7	1.21e-08	0.8724	0.7063	0.2022	0.2864	0.2287	0.3215	0.287	Promoter
chr1:245288426-245288603	178	4	5.87e-09	0.8443	0.6645	0.2574	0.2495	0.2092	0.2493	0.2409	GeneBody
chr1:245300621-245300823	203	6	2.62e-05	0.9524	0.8191	0.3358	0.2812	0.3263	0.3	0.3111	GeneBody
chr1:245303066-245303245	180	5	1.68e-07	0.8056	0.729	0.2594	0.2404	0.393	0.4009	0.1702	GeneBody
chr1:245305794-245305861	68	4	7.44e-09	0.7014	0.6861	0.1925	0.1159	0.0826	0.2154	0.2441	GeneBody
chr1:245351074-245351181	108	4	1.41e-07	0.8754	0.5655	0.1656	0.1942	0.1696	0.2599	0.2059	GeneBody
chr1:245404380-245404457	78	2	4.47e-10	0.4118	0.7823	0.0381	0.0714	0.0904	0.1044	0.2422	GeneBody
chr1:245418038-245418215	178	11	3.75e-10	0.8714	0.6154	0.148	0.2052	0.1668	0.2385	0.2496	GeneBody
chr1:245539813-245540032	220	5	1.3e-06	0.7778	0.5	0.097	0.2643	0.1489	0.2875	0.1486	GeneBody
chr1:245573245-245573378	134	8	2.15e-09	0.7394	0.6713	0.118	0.1715	0.1457	0.2942	0.2727	GeneBody
chr1:245574957-245575024	68	5	0.0237793	1	0.25	0.1667	0	0.25	0.3333	1	GeneBody
chr1:245586862-245586944	83	4	4.42e-08	0.7816	0.504	0.1272	0.1352	0.1741	0.2405	0.2281	GeneBody
chr1:245590204-245590264	61	8	9.08e-09	0.8424	0.6729	0.2218	0.2315	0.1589	0.2933	0.338	GeneBody
chr1:245609394-245609487	94	7	1.81e-12	0.8037	0.4349	0.0764	0.1443	0.1071	0.1435	0.2052	GeneBody
chr1:245681190-245681301	112	6	0.0003194	0.6111	0.8824	0.0426	0.1957	0.3913	0.5714	0.6571	GeneBody
chr1:245681190-245681301	112	6	0.0003194	0.6111	0.8824	0.0426	0.1957	0.3913	0.5714	0.6571	Promoter
chr1:246834567-246834634	68	4	0.00757581	0.8889	0.8571	0.25	0.4762	0.7	1	1	GeneBody
chr1:246929775-246929907	133	8	0.00219153	1	1	0.2857	0	1	1	0.3333	GeneBody
chr1:246972613-246972812	200	3	9.41e-05	0.8214	0.3482	0.1043	0.1905	0.2737	0.197	0.1509	GeneBody
chr1:246972613-246972812	200	3	9.41e-05	0.8214	0.3482	0.1043	0.1905	0.2737	0.197	0.1509	GeneBody
chr1:247564026-247564226	201	4	5.25e-07	0.9286	0.1944	0.0729	0.3608	0.043	0.2833	0.0851	GeneBody
chr1:247597172-247597372	201	8	9.74e-07	0.837	0.7694	0.1981	0.3644	0.423	0.2877	0.3217	GeneBody
chr1:247657013-247657214	202	4	5.18e-05	0.8824	0.7143	0.2941	0.16	0.0606	0.4444	0.25	GeneBody
chr1:247747522-247747656	135	10	2.81e-08	0.8	0.627	0.1257	0.2067	0.258	0.3302	0.135	InterGenic
chr1:247837162-247837365	204	10	1.01e-07	0.7273	0.4577	0.0637	0.1714	0.0738	0.1805	0.1736	Promoter
chr1:247842417-247842617	201	11	1.31e-13	0.7678	0.5254	0.0723	0.1736	0.1045	0.1294	0.0596	Promoter
chr1:247848529-247848642	114	4	9.24e-12	0.726	0.6245	0.0636	0.1846	0.0858	0.125	0.1292	InterGenic
chr1:247856744-247856811	68	5	3.21e-06	0.8054	0.8665	0.2274	0.2844	0.3554	0.2542	0.2472	Promoter
chr1:247872951-247873153	203	9	1.25e-06	0.7519	0.6887	0.1455	0.2274	0.252	0.2965	0.248	GeneBody
chr1:247881695-247881900	206	6	0.00450438	1	0	0	0.3333	0	0	0.3333	InterGenic
chr1:247912049-247912254	206	9	5.96e-08	0.8283	0.6413	0.039	0.1263	0.0425	0.1864	0.1836	InterGenic
chr1:247928816-247928949	134	11	4.5e-05	0.6667	0.8571	0.0833	0.1923	0.2258	0.2368	0.24	GeneBody
chr1:248248110-248248223	114	3	3.44e-11	0.6561	0.5714	0.0393	0.164	0.092	0.1527	0.1545	InterGenic
chr1:248522275-248522430	156	4	1.46e-08	0.803	0.3328	0.1909	0.1608	0.1351	0.206	0.1082	GeneBody
chr1:248695528-248695739	212	4	1.85e-05	0.8684	0.554	0.0945	0.4773	0.2128	0.2267	0.132	GeneBody
chr10:280400-280503	104	2	0.000247952	0.8344	0.6	0.2018	0.2404	0.2906	0.6062	0.6987	GeneBody
chr10:289711-289844	134	5	0.00729854	0.92	0.7842	0.2615	0.2754	0.452	0.4534	0.5859	GeneBody
chr10:371883-371991	109	2	0.000129354	0.8287	0.872	0.224	0.3294	0.3117	0.407	0.4069	GeneBody
chr10:376263-376306	44	4	0.0344223	0.8421	0.8571	0.3125	0.3333	1	0.4	0.9286	GeneBody
chr10:505104-505216	113	5	7.11e-08	0.7399	0.6449	0.1257	0.1725	0.1454	0.2093	0.2398	GeneBody
chr10:526727-526867	141	4	2.02e-06	0.8488	0.7606	0.2516	0.3695	0.2417	0.4192	0.3718	GeneBody
chr10:591218-591391	174	5	3e-05	0.8314	0.822	0.2381	0.2839	0.2035	0.4173	0.4245	GeneBody
chr10:596976-597192	217	6	5.71e-05	0.75	0.8551	0.2604	0.3018	0.2311	0.5092	0.3516	GeneBody
chr10:599759-599944	186	5	1.51e-07	0.7259	0.5779	0.0877	0.2367	0.2701	0.1932	0.1099	GeneBody
chr10:652373-652478	106	3	0.000983211	0.7808	0.898	0.3051	0.2143	0.2308	0.3977	0.6087	GeneBody
chr10:652373-652478	106	3	0.000983211	0.7808	0.898	0.3051	0.2143	0.2308	0.3977	0.6087	GeneBody
chr10:1182467-1182507	41	3	0	0	0.5	0	1	0.3333	0.3333	0.5	GeneBody
chr10:1206621-1206780	160	9	8.6e-10	0.8276	0.5702	0.1297	0.3037	0.2212	0.1676	0.2268	GeneBody
chr10:1207068-1207202	135	6	0.00642681	1	0.6667	0.3621	0.4717	0.3571	0.2273	0.5185	GeneBody
chr10:1243245-1243331	87	10	4.32e-08	0.8818	0.7187	0.2109	0.4415	0.4915	0.2213	0.3544	GeneBody
chr10:1298190-1298301	112	1	2.26e-10	0.8485	0.781	0.1718	0.3866	0.1374	0.1587	0.2544	GeneBody
chr10:1309394-1309502	109	3	7.16e-09	0.7609	0.6287	0.0858	0.2963	0.1901	0.168	0.25	GeneBody
chr10:1401350-1401439	90	4	6.91e-10	0.7	0.6818	0.0726	0.3028	0.2912	0.1486	0.1947	GeneBody
chr10:1423212-1423379	168	2	1.57e-07	0.9762	0.7411	0.1875	0.2464	0.3566	0.2276	0.3548	GeneBody
chr10:1456164-1456383	220	6	3.07e-13	0.7024	0.7727	0.1742	0.2208	0.1535	0.3855	0.1779	GeneBody
chr10:1456384-1456474	91	3	9.64e-10	0.7902	0.7905	0.1636	0.253	0.2843	0.3635	0.2209	GeneBody
chr10:1459572-1459709	138	4	2.43e-08	0.7857	0.4512	0.0719	0.2105	0.1627	0.1549	0.0899	GeneBody
chr10:1472501-1472661	161	2	1.59e-08	0.8125	0.713	0.1519	0.1463	0.0886	0.2876	0.1732	GeneBody
chr10:1511013-1511131	119	2	7.04e-08	0.6762	0.4688	0.0352	0.1528	0.0604	0.1311	0.0843	GeneBody
chr10:1534229-1534432	204	5	1.52e-05	0.7727	0.7015	0.0392	0.2609	0.3947	0.2045	0.325	GeneBody
chr10:1534229-1534432	204	5	1.52e-05	0.7727	0.7015	0.0392	0.2609	0.3947	0.2045	0.325	GeneBody
chr10:1553509-1553589	81	8	7.13e-07	0.8364	0.7123	0.24	0.273	0.2611	0.4098	0.2652	GeneBody
chr10:1553509-1553589	81	8	7.13e-07	0.8364	0.7123	0.24	0.273	0.2611	0.4098	0.2652	GeneBody
chr10:1555569-1555655	87	2	6.42e-08	0.812	0.6278	0.1329	0.2271	0.0828	0.248	0.1775	GeneBody
chr10:1555569-1555655	87	2	6.42e-08	0.812	0.6278	0.1329	0.2271	0.0828	0.248	0.1775	GeneBody
chr10:1557625-1557835	211	4	4.53e-06	0.9	0.5556	0.1375	0.2909	0.2041	0.175	0.0833	GeneBody
chr10:1573292-1573491	200	3	1.24e-06	0.859	0.6118	0.1622	0.2759	0.2488	0.3652	0.303	GeneBody
chr10:1593908-1594012	105	3	2.95e-12	0.8564	0.7467	0.1508	0.2463	0.1348	0.227	0.2723	GeneBody
chr10:1627022-1627116	95	6	1.08e-11	0.8112	0.5341	0.0618	0.1714	0.2113	0.1176	0.1188	GeneBody
chr10:1650730-1650911	182	8	9.44e-10	0.7926	0.5276	0.1296	0.2068	0.0901	0.2018	0.1695	GeneBody
chr10:1659613-1659776	164	3	6.48e-11	0.8553	0.4899	0.0439	0.2392	0.182	0.1591	0.1209	GeneBody
chr10:1666038-1666185	148	4	2.22e-08	0.809	0.3696	0.062	0.1264	0.0927	0.11	0.1073	GeneBody
chr10:1690871-1690917	47	5	4.59e-09	0.7929	0.6857	0.1353	0.2298	0.3105	0.2727	0.2263	GeneBody
chr10:1699387-1699428	42	3	0.00339607	1	0.7867	0.12	0.3529	0.8571	0.2051	0.3913	GeneBody
chr10:1699768-1699810	43	3	0.049071	0.6667	1	0.3077	1	0.5	0.1667	0.25	GeneBody
chr10:1700988-1701071	84	4	1.22e-07	0.7256	0.7576	0.1773	0.2814	0.2337	0.2191	0.1799	GeneBody
chr10:1701704-1701745	42	3	8.15e-07	0.8008	0.7541	0.2259	0.2973	0.2419	0.3404	0.3008	GeneBody
chr10:1701872-1701913	42	3	3.17e-06	0.9016	0.9459	0.2429	0.3162	0.3509	0.379	0.2805	GeneBody
chr10:1713166-1713304	139	5	1.11e-13	0.7884	0.7758	0.1191	0.2392	0.2448	0.3061	0.255	GeneBody
chr10:1754576-1754704	129	8	4.91e-11	0.7078	0.643	0.108	0.195	0.1589	0.2314	0.2116	InterGenic
chr10:1779977-1780128	152	5	3.86e-10	0.7719	0.5701	0.0995	0.2526	0.1336	0.0628	0.1313	InterGenic
chr10:1895636-1895690	55	3	1.19e-10	0.7472	0.7938	0.2187	0.2554	0.242	0.3714	0.3712	InterGenic
chr10:1920874-1921012	139	2	9.64e-07	0.6333	0.7059	0.1221	0.2727	0.0496	0.2154	0.1461	InterGenic
chr10:2083095-2083210	116	6	6.67e-12	0.7515	0.6529	0.1562	0.1589	0.1416	0.2415	0.1698	InterGenic
chr10:2143240-2143319	80	2	2.28e-14	0.4085	0.7473	0.0709	0.142	0.0535	0.1985	0.1689	InterGenic
chr10:2166145-2166233	89	1	1.56e-09	0.8158	0.4505	0.0782	0.2875	0.178	0.1463	0.1265	Promoter
chr10:2211544-2211626	83	3	6.44e-09	0.7657	0.8378	0.214	0.3231	0.1754	0.2551	0.1891	InterGenic
chr10:2232959-2233026	68	4	0.000196939	0.8958	0.8519	0.2598	0.3182	0.3562	0.3272	0.2553	InterGenic
chr10:2236822-2237041	220	3	2.09e-06	0.6339	0.6965	0.1039	0.2683	0.1729	0.1792	0.097	InterGenic
chr10:2237042-2237251	210	2	1.21e-08	0.7642	0.8177	0.1079	0.336	0.2061	0.2227	0.124	InterGenic
chr10:2248014-2248126	113	3	5.08e-12	0.8151	0.3889	0.1119	0.2121	0.1128	0.1461	0.0968	InterGenic
chr10:2290854-2290991	138	4	0.000358135	0.825	0.3784	0.0482	0.2041	0.1733	0.0938	0.22	InterGenic
chr10:2290992-2291129	138	3	0.000403758	0.7917	0.25	0.1034	0.0857	0.0649	0.1864	0.1207	InterGenic
chr10:2322139-2322345	207	10	0.00050829	0.7818	0.313	0.0417	0.1862	0.0951	0.1143	0.0845	InterGenic
chr10:2322346-2322492	147	6	5.69e-05	0.7273	0.5652	0.0169	0.197	0.0714	0.1282	0.0741	InterGenic
chr10:2411292-2411425	134	6	3.04e-08	0.7731	0.798	0.2011	0.4036	0.1985	0.3765	0.3064	InterGenic
chr10:2436684-2436775	92	4	3.78e-10	0.8479	0.5806	0.1121	0.2099	0.0789	0.1405	0.2139	InterGenic
chr10:2496064-2496197	134	2	3.46e-05	0.7391	0.6905	0.0706	0.2432	0.0896	0.2364	0.0909	Promoter
chr10:2539607-2539674	68	2	1.56e-07	0.7602	0.6078	0.1087	0.238	0.105	0.224	0.2511	GeneBody
chr10:2540553-2540685	133	8	6.1e-12	0.7991	0.6459	0.0741	0.1463	0.1434	0.1384	0.1667	GeneBody
chr10:2545518-2545652	135	12	8.23e-11	0.6507	0.7563	0.1092	0.2435	0.1733	0.2034	0.1152	GeneBody
chr10:2565420-2565590	171	4	6.97e-08	0.7765	0.4551	0.0858	0.2673	0.0864	0.139	0.1304	GeneBody
chr10:2593721-2593889	169	4	0.00215739	0.7097	0.6346	0.0825	0.1348	0.1348	0.1489	0.1726	InterGenic
chr10:2643284-2643485	202	10	3.15e-12	0.7547	0.4604	0.0557	0.0884	0.0323	0.0975	0.0652	InterGenic
chr10:2649231-2649364	134	3	7.34e-12	0.8077	0.8086	0.1271	0.184	0.1568	0.2641	0.273	InterGenic
chr10:2649365-2649569	205	3	7.04e-10	0.8	0.877	0.1386	0.2273	0.1762	0.2883	0.2416	InterGenic
chr10:2733707-2733853	147	8	6.81e-10	0.8249	0.672	0.216	0.2603	0.224	0.3158	0.2058	InterGenic
chr10:2761577-2761712	136	4	3.59e-05	0.75	0.7368	0.1047	0.25	0.1286	0.6143	0.4328	InterGenic
chr10:2836759-2836891	133	7	5.03e-10	0.8846	0.7707	0.1214	0.2598	0.1704	0.2475	0.2216	InterGenic
chr10:2849623-2849771	149	1	5.64e-09	0.7375	0.46	0.0586	0.1525	0.1121	0.1592	0.1056	InterGenic
chr10:2905374-2905547	174	1	1.77e-09	0.7838	0.7876	0.1747	0.1966	0.1566	0.1397	0.0859	InterGenic
chr10:2934686-2934768	83	3	1.34e-15	0.6449	0.6862	0.0712	0.1787	0.1122	0.1123	0.1262	Promoter
chr10:2993824-2993909	86	3	3.39e-12	0.7472	0.6533	0.106	0.2203	0.1971	0.1853	0.1624	InterGenic
chr10:3015975-3016154	180	5	0.000172898	0.8333	0.446	0.1229	0.0732	0.2128	0.2	0.0619	InterGenic
chr10:3051550-3051666	117	6	0.00391727	0.8571	0.5	0.2326	0.24	0.05	0.3871	0.2143	InterGenic
chr10:3079029-3079127	99	3	4e-07	0.9011	0.6824	0.2361	0.1936	0.2119	0.3773	0.3548	GeneBody
chr10:3079128-3079326	199	4	6.68e-05	0.901	0.5926	0.2461	0.2765	0.1582	0.3444	0.2812	GeneBody
chr10:3096366-3096457	92	2	3.49e-08	0.7634	0.7097	0.2879	0.1174	0.2577	0.1887	0.1446	GeneBody
chr10:3096800-3096933	134	10	0.0085768	0.9091	0.6129	0.3846	0.2917	0.4074	0.4444	0.1111	GeneBody
chr10:3096934-3097001	68	3	3.46e-05	0.9322	0.8571	0.3933	0.3842	0.5664	0.3208	0.3012	GeneBody
chr10:3101878-3101972	95	3	2.33e-05	0.9062	0.6342	0.3118	0.3126	0.2914	0.2569	0.3608	GeneBody
chr10:3108868-3108913	46	4	6.27e-05	0.8273	0.5823	0.2633	0.2023	0.268	0.1514	0.2537	GeneBody
chr10:3117519-3117643	125	2	2.9e-07	0.9615	0.6014	0.2642	0.2474	0.256	0.1896	0.1641	GeneBody
chr10:3886950-3887097	148	1	0.000394609	0.0625	0.7375	0.1652	0.646	0.4262	0.2313	0.2838	InterGenic
chr10:5820899-5821048	150	1	0.0300399	1	0.3385	0.8429	0.8358	0.8082	0.5868	0.4017	GeneBody
chr10:6568793-6568922	130	1	0.000212631	0.8421	0.94	0.4615	0.2703	0.5181	0.825	0.7692	GeneBody
chr10:8098711-8098912	202	5	0.0261718	1	0.3968	0.1358	0	0.1136	0.2179	0.625	InterGenic
chr10:8154336-8154424	89	6	1.17e-12	0.8278	0.7698	0.1853	0.2606	0.2859	0.2291	0.2913	InterGenic
chr10:8161748-8161897	150	3	6.9e-07	0.7955	0.2629	0.037	0.2229	0.1076	0.1287	0.1672	GeneBody
chr10:8161898-8162074	177	10	1.43e-09	0.835	0.6307	0.1835	0.2927	0.2949	0.2779	0.2227	GeneBody
chr10:8190005-8190090	86	2	3e-10	0.7152	0.5447	0.0712	0.1731	0.1453	0.15	0.1595	InterGenic
chr10:8239678-8239767	90	3	1.59e-10	0.7739	0.3924	0.052	0.2449	0.0958	0.1388	0.131	InterGenic
chr10:8441040-8441227	188	1	7.88e-06	0.8095	0.759	0.2616	0.3353	0.1692	0.3316	0.2756	GeneBody
chr10:8463072-8463172	101	1	3.16e-05	0.7206	0.5351	0.0722	0.1972	0.413	0.0904	0.1389	InterGenic
chr10:8463173-8463249	77	2	5.38e-07	0.7112	0.6807	0.1501	0.2685	0.1411	0.2657	0.2295	InterGenic
chr10:8469667-8469870	204	5	0.0141833	0.8148	0.5185	0.1567	0.2391	0.15	0.2772	0.1887	Promoter
chr10:8513628-8513833	206	13	4.21e-07	0.7231	0.7235	0.1905	0.278	0.2513	0.1768	0.1828	GeneBody
chr10:8514314-8514439	126	7	7.88e-11	0.7987	0.4158	0.0846	0.2163	0.1629	0.1594	0.146	GeneBody
chr10:8529165-8529299	135	4	6.15e-11	0.7674	0.6354	0.094	0.2685	0.1402	0.2548	0.2171	InterGenic
chr10:8711449-8711582	134	9	2.38e-09	0.7677	0.8087	0.1113	0.1738	0.229	0.3508	0.3189	InterGenic
chr10:8839617-8839822	206	10	3.77e-05	0.8571	0.4662	0.1247	0.2271	0.0747	0.2782	0.1739	InterGenic
chr10:9001170-9001237	68	5	9.08e-12	0.7245	0.7273	0.1332	0.1782	0.2527	0.2901	0.2566	InterGenic
chr10:9099701-9099817	117	6	2.13e-13	0.7214	0.6567	0.1022	0.2132	0.1951	0.29	0.2013	InterGenic
chr10:9966077-9966144	68	5	0.0498679	1	0	0.1667	0.5	0.2222	1	1	InterGenic
chr10:10037571-10037638	68	2	4.58e-08	0.7778	0.7182	0.1633	0.3	0.1159	0.5192	0.4662	InterGenic
chr10:10368615-10368826	212	2	8.88e-06	0.8605	0.8222	0.1161	0.2857	0.2981	0.4054	0.2537	Promoter
chr10:10381279-10381346	68	2	2.04e-05	0.8462	0.7037	0.1081	0.1646	0.1125	0.3699	0.1765	InterGenic
chr10:10853848-10853953	106	4	1.79e-05	0.8231	0.5175	0.1753	0.2911	0.126	0.2321	0.2273	GeneBody
chr10:10916655-10916772	118	6	4.38e-05	0.8844	0.7978	0.3368	0.2217	0.3867	0.544	0.5181	GeneBody
chr10:12076751-12076818	68	5	0.0289952	1	1	0	1	1	0.75	1	GeneBody
chr10:12197537-12197671	135	10	0.000250644	0.0878	0.7902	0.6806	0.7175	0.8577	0.7335	0.7633	Promoter
chr10:12197537-12197671	135	10	0.000250644	0.0878	0.7902	0.6806	0.7175	0.8577	0.7335	0.7633	GeneBody
chr10:12416669-12416767	99	2	3.75e-10	0.8439	0.7258	0.8491	0.2775	0.3065	0.8204	0.714	GeneBody
chr10:12470677-12470768	92	1	0.000615773	0.4828	0.2667	0.4766	0.3459	0.123	0.7133	0.8214	GeneBody
chr10:12662508-12662575	68	3	0.00449716	0.8411	0.85	0.8767	0.3252	0.4475	0.9339	0.8766	GeneBody
chr10:12900395-12900546	152	4	0.0034382	0.746	0.619	0.1333	0.2857	0.0897	0.4955	0.55	GeneBody
chr10:12904188-12904325	138	4	0.000818402	0.8571	0.4151	0.2266	0.2983	0.0637	0.2457	0.1813	GeneBody
chr10:12919655-12919746	92	2	1.17e-08	0.7835	0.7985	0.2768	0.262	0.1816	0.496	0.3891	GeneBody
chr10:13059811-13059942	132	7	1.78e-05	0.64	0.8293	0.0417	0.2239	0.1429	0.4091	0.2034	GeneBody
chr10:13059811-13059942	132	7	1.78e-05	0.64	0.8293	0.0417	0.2239	0.1429	0.4091	0.2034	Promoter
chr10:13420356-13420404	49	4	0.00263798	1	0.8929	0.4458	0.3393	0.5362	0.871	0.6667	GeneBody
chr10:13423899-13424027	129	3	8.68e-10	0.8497	0.8123	0.3919	0.2597	0.4031	0.8364	0.7036	InterGenic
chr10:13442189-13442300	112	1	1.45e-09	0.8367	0.1719	0.0612	0.169	0.0737	0.1963	0.0882	GeneBody
chr10:13456432-13456601	170	4	1.04e-05	0.8103	0.6442	0.1349	0.3546	0.1896	0.2153	0.2431	GeneBody
chr10:13490446-13490571	126	2	0.00217916	0.8571	0.4194	0.113	0.2152	0.0263	0.4359	0.381	GeneBody
chr10:13520263-13520393	131	1	2.71e-05	0.9231	0.66	0.2769	0.3194	0.5342	0.2195	0.3607	InterGenic
chr10:13570426-13570538	113	5	1.38e-08	0.7845	0.2645	0.0452	0.1675	0.1367	0.1459	0.1258	InterGenic
chr10:13705762-13705945	184	3	6.35e-07	0.783	0.6624	0.3475	0.1286	0.2401	0.2481	0.2708	GeneBody
chr10:13705762-13705945	184	3	6.35e-07	0.783	0.6624	0.3475	0.1286	0.2401	0.2481	0.2708	Promoter
chr10:13724312-13724500	189	4	3.79e-09	0.6895	0.8089	0.2438	0.2488	0.1059	0.3327	0.3105	GeneBody
chr10:13724312-13724500	189	4	3.79e-09	0.6895	0.8089	0.2438	0.2488	0.1059	0.3327	0.3105	Promoter
chr10:13724312-13724500	189	4	3.79e-09	0.6895	0.8089	0.2438	0.2488	0.1059	0.3327	0.3105	Promoter
chr10:13738136-13738272	137	4	3.54e-07	0.8425	0.4209	0.1865	0.2281	0.1496	0.2043	0.2174	GeneBody
chr10:13738136-13738272	137	4	3.54e-07	0.8425	0.4209	0.1865	0.2281	0.1496	0.2043	0.2174	GeneBody
chr10:13748913-13749057	145	1	9.47e-05	0.88	0.5965	0.122	0.2593	0.1304	0.3692	0.1837	GeneBody
chr10:13748913-13749057	145	1	9.47e-05	0.88	0.5965	0.122	0.2593	0.1304	0.3692	0.1837	GeneBody
chr10:13767534-13767704	171	1	0.000697555	0.75	0.5156	0.125	0.1795	0.0667	0.1852	0.2679	GeneBody
chr10:13768342-13768425	84	1	2.21e-07	0.7727	0.4865	0.085	0.1823	0.1552	0.1183	0.1302	GeneBody
chr10:13940688-13940858	171	2	3.49e-07	0.8582	0.5826	0.1811	0.246	0.2269	0.376	0.3245	GeneBody
chr10:13945038-13945122	85	1	3.79e-07	0.8049	0.9189	0.2475	0.2839	0.2957	0.4609	0.4017	GeneBody
chr10:13967059-13967260	202	12	4.44e-08	0.8372	0.8159	0.2437	0.2876	0.3859	0.4171	0.36	GeneBody
chr10:14061169-14061375	207	5	2.26e-08	0.736	0.8191	0.1585	0.246	0.2513	0.3457	0.331	GeneBody
chr10:14084442-14084627	186	1	8.74e-05	0.7907	0.4815	0.1313	0.3205	0.0526	0.1591	0.2632	GeneBody
chr10:14084442-14084627	186	1	8.74e-05	0.7907	0.4815	0.1313	0.3205	0.0526	0.1591	0.2632	GeneBody
chr10:14124397-14124531	135	5	0.000125735	0.918	0.7143	0.2061	0.3324	0.3066	0.2971	0.3209	GeneBody
chr10:14239349-14239550	202	8	0.0465724	1	1	0.3333	0.5455	0	0	0.5	GeneBody
chr10:15249229-15249394	166	1	5.77e-05	0.8214	0.9262	0.25	0.3734	0.2143	0.5543	0.4638	GeneBody
chr10:15299701-15299901	201	7	7.87e-05	0.8788	0.8813	0.1649	0.2458	0.2316	0.4082	0.3269	GeneBody
chr10:15329037-15329254	218	4	6.21e-07	0.7512	0.8007	0.2352	0.2397	0.1054	0.3904	0.3176	GeneBody
chr10:15345314-15345527	214	3	6.74e-05	0.7347	0.6899	0.1747	0.2302	0.1267	0.2764	0.3025	GeneBody
chr10:15414579-15414779	201	7	7.45e-06	0.7436	0.7206	0.1857	0.1981	0.2143	0.5323	0.5205	InterGenic
chr10:15831768-15831970	203	5	0.00251967	0.25	0.8333	0.625	0.9231	0.7241	0.1842	0.4524	GeneBody
chr10:16229635-16229767	133	3	1.05e-08	0.7391	0.6744	0.1287	0.1897	0.2526	0.2324	0.2014	InterGenic
chr10:16309329-16309500	172	2	8.45e-06	0.7368	0.675	0.0968	0.2785	0.1184	0.2625	0.3871	InterGenic
chr10:17018307-17018406	100	4	8.52e-09	0.9437	0.9459	0.5665	0.4265	0.4878	0.9624	0.9383	GeneBody
chr10:17470883-17471016	134	6	2.95e-08	0.8562	0.6825	0.2266	0.221	0.2271	0.3856	0.3678	InterGenic
chr10:17519150-17519350	201	6	2.39e-08	0.7533	0.6765	0.157	0.25	0.201	0.3154	0.197	InterGenic
chr10:17578201-17578330	130	1	0.000457199	0.8143	0.625	0.1402	0.2738	0.1899	0.3056	0.4014	GeneBody
chr10:17844262-17844377	116	2	0.0128854	0.8333	0.5507	0.1077	0.236	0.0732	0.12	0.1579	GeneBody
chr10:17844262-17844377	116	2	0.0128854	0.8333	0.5507	0.1077	0.236	0.0732	0.12	0.1579	Promoter
chr10:17866718-17866906	189	2	8.63e-06	0.8333	0.7411	0.2094	0.2641	0.1198	0.5291	0.3832	GeneBody
chr10:17866718-17866906	189	2	8.63e-06	0.8333	0.7411	0.2094	0.2641	0.1198	0.5291	0.3832	Promoter
chr10:17940201-17940287	87	1	1.1e-08	0.8253	0.656	0.2143	0.2438	0.1605	0.4591	0.2075	InterGenic
chr10:17954414-17954548	135	5	2.84e-07	0.7656	0.7065	0.1433	0.1804	0.181	0.1314	0.2656	GeneBody
chr10:18242706-18242865	160	4	8.93e-06	0.6341	0.7556	0.0921	0.1975	0.1867	0.5571	0.2794	GeneBody
chr10:18242706-18242865	160	4	8.93e-06	0.6341	0.7556	0.0921	0.1975	0.1867	0.5571	0.2794	GeneBody
chr10:18276739-18276873	135	4	2.88e-06	0.8161	0.5	0.0338	0.2403	0.1583	0.2468	0.32	GeneBody
chr10:18277241-18277420	180	3	3.38e-06	0.7317	0.7405	0.1004	0.3128	0.2049	0.4019	0.4331	GeneBody
chr10:18370245-18370457	213	3	3.75e-05	0.7609	0.899	0.2517	0.3871	0.2528	0.6199	0.5091	GeneBody
chr10:18481407-18481541	135	5	0.00276401	1	0.6744	0.08	0.3171	0.2381	0.3333	0.1481	GeneBody
chr10:18742983-18743095	113	3	0.00364366	0.7451	0.6804	0.157	0.4143	0.1692	0.6867	0.7069	Promoter
chr10:19120836-19121038	203	4	0.000553626	0.7727	0.2	0.0396	0.2468	0.0667	0.1667	0.2	GeneBody
chr10:19142028-19142095	68	5	0.000263703	0.7778	0.7843	0.1271	0.3736	0.2571	0.4706	0.3288	GeneBody
chr10:19154908-19155108	201	3	1.76e-06	0.8425	0.7398	0.1872	0.4084	0.2613	0.6622	0.4973	GeneBody
chr10:19366028-19366236	209	1	2.06e-08	0.9194	0.9328	0.244	0.6091	0.4453	0.9521	0.7111	GeneBody
chr10:19528316-19528516	201	6	0.0108957	0.6795	0.6961	0.1845	0.4591	0.2165	0.8088	0.5948	GeneBody
chr10:19673243-19673310	68	3	1.6e-07	0.8272	0.5703	0.1388	0.2931	0.1962	0.3187	0.2597	GeneBody
chr10:19695680-19695818	139	3	1.96e-05	0.8293	0.69	0.2364	0.2718	0.2619	0.8416	0.3656	GeneBody
chr10:20083197-20083332	136	4	0.0335002	0.5882	0.8382	0.1429	0.2451	0.1412	0.6111	0.593	GeneBody
chr10:20083197-20083332	136	4	0.0335002	0.5882	0.8382	0.1429	0.2451	0.1412	0.6111	0.593	GeneBody
chr10:20083333-20083400	68	4	4.11e-06	0.813	0.8636	0.2443	0.4056	0.3402	0.771	0.6178	GeneBody
chr10:20083333-20083400	68	4	4.11e-06	0.813	0.8636	0.2443	0.4056	0.3402	0.771	0.6178	GeneBody
chr10:20154286-20154487	202	4	3.36e-07	0.8205	0.8403	0.1261	0.4367	0.2759	0.6837	0.4806	GeneBody
chr10:20223356-20223472	117	5	2.13e-05	0.9375	0.5547	0.1126	0.2441	0.2241	0.6408	0.2395	GeneBody
chr10:20237176-20237333	158	1	7.44e-06	0.7778	0.7353	0.2333	0.3671	0.1724	0.6364	0.5875	GeneBody
chr10:20246442-20246616	175	2	0.0001623	0.7778	0.3913	0.0522	0.2386	0.1446	0.3939	0.1622	GeneBody
chr10:20261710-20261777	68	2	6.12e-08	0.8867	0.6209	0.123	0.25	0.3443	0.4697	0.3762	GeneBody
chr10:20377444-20377512	69	2	0.00115592	0.7619	0.7612	0.0446	0.1973	0.2692	0.5659	0.3533	InterGenic
chr10:22903521-22903685	165	1	7.92e-06	0.8095	0.3571	0.07	0.5495	0.3867	0.1304	0.1912	InterGenic
chr10:23796456-23796657	202	2	2.03e-08	0.8219	0.5827	0.0893	0.2571	0.1811	0.3285	0.2041	GeneBody
chr10:23926447-23926648	202	7	9.5e-10	0.7751	0.731	0.0949	0.2013	0.2517	0.3651	0.25	GeneBody
chr10:23987183-23987232	50	1	0.000187661	1	1	0	1	0	0.5	0.5556	GeneBody
chr10:24094712-24094901	190	3	0.00113825	0.6667	0.625	0.0476	0.16	0.1429	0.3636	0.1765	GeneBody
chr10:24140081-24140283	203	6	0.000985952	0.6667	0.1	0.1429	0	0	0	0	GeneBody
chr10:24252942-24253052	111	3	0.00104419	0.8333	0.3932	0.0395	0.3981	0.0667	0.0351	0.1485	GeneBody
chr10:24252942-24253052	111	3	0.00104419	0.8333	0.3932	0.0395	0.3981	0.0667	0.0351	0.1485	Promoter
chr10:25187125-25187259	135	6	7.92e-08	0.7104	0.5023	0.1041	0.1721	0.0603	0.2159	0.1194	GeneBody
chr10:25457065-25457239	175	1	3.04e-08	0.7073	0.6154	0.0748	0.1935	0.0337	0.2329	0.2462	GeneBody
chr10:25461824-25461891	68	4	0.0205946	1	0.5	0	0	0.3333	0	0	GeneBody
chr10:26065972-26066045	74	5	0.00194545	0.7742	0.7622	0.1621	0.3617	0.2753	0.4146	0.2759	GeneBody
chr10:26176218-26176411	194	8	3.44e-05	0.7	0.76	0.1913	0.2614	0.0805	0.1167	0.3673	GeneBody
chr10:26183379-26183446	68	3	2.76e-06	0.7687	0.7411	0.1637	0.1951	0.1651	0.269	0.2491	GeneBody
chr10:26234045-26234247	203	6	1.25e-08	0.8358	0.75	0.1782	0.2995	0.125	0.2222	0.2165	GeneBody
chr10:26237729-26237930	202	2	0.000119676	0.8929	0.6058	0.1974	0.3083	0.3235	0.2477	0.371	GeneBody
chr10:26242281-26242469	189	3	7.33e-10	0.7297	0.3349	0.0252	0.1858	0.0367	0.0974	0.1461	GeneBody
chr10:26249155-26249374	220	9	6.11e-08	0.8178	0.7572	0.2541	0.3494	0.2678	0.336	0.2563	GeneBody
chr10:26276474-26276681	208	8	1.64e-08	0.9667	0.6339	0.1701	0.2556	0.3018	0.1712	0.2217	GeneBody
chr10:26387411-26387546	136	1	0.00176011	0.7333	0.1277	0.0602	0.4627	0.3733	0.1429	0.1613	InterGenic
chr10:26910692-26910894	203	5	1.8e-05	0.9091	0.5254	0.16	0.236	0.1154	0.3649	0.439	InterGenic
chr10:27132261-27132393	133	4	0.0449934	0	0.4	0	0.6	0.3333	0.3333	1	GeneBody
chr10:27853140-27853290	151	3	0.00805467	0.7273	1	0.8	0.3125	0.2727	0.375	0.9	GeneBody
chr10:28702401-28702592	192	3	1.6e-07	0.7958	0.6466	0.1711	0.3353	0.3013	0.1773	0.218	InterGenic
chr10:28787709-28787841	133	3	2.19e-06	0.8462	0.6552	0.1498	0.2588	0.1959	0.3636	0.298	Promoter
chr10:28811578-28811782	205	3	2.08e-07	0.7857	0.5741	0.0563	0.2833	0.0577	0.1207	0.0333	GeneBody
chr10:28817901-28818117	217	10	8.81e-09	0.7778	0.8571	0.1684	0.0889	0.3	0.3333	0	InterGenic
chr10:28872314-28872407	94	1	1.26e-06	0.875	0.3023	0.134	0.1566	0.1714	0.1509	0.1842	GeneBody
chr10:28924349-28924483	135	6	5.15e-08	0.8171	0.5	0.0796	0.2118	0.1392	0.1048	0.2573	InterGenic
chr10:28932494-28932695	202	8	0.00131364	0.7647	0.7638	0.2339	0.493	0.2712	0.3277	0.1791	InterGenic
chr10:28987342-28987546	205	3	2.84e-05	0.6667	0.7586	0.2308	0.4	0.131	0.1216	0.2439	InterGenic
chr10:28989025-28989162	138	2	1.58e-08	0.6634	0.6101	0.0743	0.1768	0.1366	0.0842	0.1392	InterGenic
chr10:29028174-29028286	113	2	2.59e-12	0.8176	0.749	0.1131	0.2492	0.2395	0.1707	0.1741	InterGenic
chr10:29079007-29079106	100	1	0.000398371	0.7097	0.7407	0.3175	0.25	0.0851	0.2075	0.1964	InterGenic
chr10:29121212-29121408	197	7	2.68e-10	0.7538	0.5294	0.0309	0.2014	0.1046	0.1317	0.0692	InterGenic
chr10:29124991-29125089	99	2	4.09e-07	0.8083	0.8113	0.2366	0.2983	0.3093	0.3851	0.3514	InterGenic
chr10:29125380-29125447	68	5	5.87e-10	0.7325	0.7406	0.1402	0.2078	0.2579	0.3766	0.2489	InterGenic
chr10:29154723-29154882	160	5	5.5e-09	0.7216	0.5719	0.0796	0.1723	0.1335	0.2187	0.2138	InterGenic
chr10:29265729-29265928	200	8	1.13e-08	0.7551	0.6615	0.1692	0.2078	0.1736	0.2108	0.1402	InterGenic
chr10:29270323-29270436	114	1	1.65e-07	0.7642	0.5126	0.097	0.3008	0.0712	0.2013	0.1982	InterGenic
chr10:29311834-29311995	162	7	1.27e-05	0.7665	0.6512	0.0837	0.397	0.2475	0.1834	0.2105	GeneBody
chr10:29620832-29620911	80	3	1.9e-05	0.3514	0.9574	0.1628	0.2333	0.1028	0.3667	0.4571	GeneBody
chr10:29631631-29631698	68	3	1.35e-05	0.781	0.8387	0.3054	0.2079	0.0897	0.4489	0.5605	GeneBody
chr10:29702031-29702098	68	3	0.018685	0.6744	0.7541	0.1344	0.194	0.1221	0.2937	0.4541	GeneBody
chr10:29738288-29738355	68	6	2.27e-07	0.7853	0.7174	0.1383	0.1484	0.1266	0.1874	0.275	Promoter
chr10:30010059-30010222	164	2	8.85e-07	0.7027	0.6111	0.0143	0.2013	0.0929	0.3135	0.2321	InterGenic
chr10:30135418-30135585	168	2	1.01e-07	0.8358	0.6606	0.0986	0.251	0.3144	0.2385	0.197	InterGenic
chr10:31798024-31798225	202	10	0.0376867	1	0.7895	0.75	0.55	0.4906	0.9286	0.2	InterGenic
chr10:33337193-33337245	53	4	0.00494373	0.2658	0.84	0.0145	0.0244	0.2878	0.0541	0.0354	Promoter
chr10:33337193-33337245	53	4	0.00494373	0.2658	0.84	0.0145	0.0244	0.2878	0.0541	0.0354	Promoter
chr10:34913193-34913400	208	2	0.00156352	1	0	0	0.5	0	0.0556	0	InterGenic
chr10:35275570-35275686	117	3	0.0482847	0	1	0.4286	0.5	0.375	0.5	0.5833	GeneBody
chr10:35684813-35684888	76	2	4.08e-09	0.6259	0.7028	0.095	0.3428	0.1866	0.1737	0.1653	InterGenic
chr10:35694153-35694302	150	2	2.11e-09	0.7963	0.6077	0.1706	0.3976	0.3244	0.1297	0.2199	Promoter
chr10:35893181-35893264	84	1	9.12e-09	0.8182	0.4874	0.1029	0.2989	0.1136	0.2204	0.0759	InterGenic
chr10:36331941-36332074	134	9	0.0395816	1	0.5	0	0	0	0.1765	0.619	InterGenic
chr10:36393236-36393398	163	8	8.73e-09	0.8254	0.7363	0.1091	0.2857	0.2564	0.1944	0.1618	InterGenic
chr10:36448417-36448550	134	7	3.58e-09	0.8431	0.6346	0.1282	0.1917	0.1025	0.3079	0.2	InterGenic
chr10:36451392-36451516	125	5	3.54e-09	0.8819	0.7365	0.2111	0.3477	0.2338	0.3675	0.3003	InterGenic
chr10:36482281-36482357	77	5	3.44e-13	0.8609	0.6505	0.1231	0.3123	0.1789	0.2636	0.2602	InterGenic
chr10:36508759-36508841	83	6	9.19e-11	0.796	0.5646	0.128	0.2917	0.1878	0.1653	0.1618	InterGenic
chr10:36594700-36594835	136	3	3.82e-09	0.8987	0.814	0.1512	0.2023	0.2554	0.1905	0.2139	InterGenic
chr10:36628310-36628422	113	1	0.00816049	0.814	0.5682	0.215	0.3014	0.12	0.3194	0.2208	InterGenic
chr10:36679009-36679209	201	10	1.92e-05	0.6935	0.7189	0.1058	0.2833	0.162	0.2805	0.1471	InterGenic
chr10:36693450-36693649	200	10	5.76e-09	0.8667	0.6695	0.0357	0.1295	0.087	0.0517	0.3617	InterGenic
chr10:36704908-36705044	137	8	6.33e-06	0.8466	0.8121	0.2112	0.448	0.3023	0.447	0.4282	InterGenic
chr10:36705045-36705112	68	5	8.95e-06	1	1	0	0.0909	0.125	0.1429	0.0714	InterGenic
chr10:36707081-36707212	132	2	0.000116521	0.6585	0.5882	0.035	0.2252	0.0442	0.1069	0.1319	InterGenic
chr10:36737328-36737395	68	7	3.19e-17	0.8204	0.5802	0.1025	0.2326	0.1149	0.1531	0.1472	InterGenic
chr10:36756510-36756565	56	3	2.13e-10	0.7681	0.7563	0.1536	0.3013	0.2375	0.2686	0.3044	InterGenic
chr10:36762326-36762492	167	4	6.17e-08	0.75	0.4342	0.037	0.1059	0.0488	0.1413	0.0556	InterGenic
chr10:36762493-36762577	85	4	4.83e-11	0.718	0.6497	0.0358	0.1935	0.1662	0.2921	0.2152	InterGenic
chr10:36762578-36762782	205	1	2.69e-08	0.7826	0.5673	0.0769	0.1463	0.1579	0.1953	0.1586	InterGenic
chr10:36763730-36763797	68	5	1.31e-06	0.8546	0.7749	0.2401	0.2593	0.2327	0.328	0.3123	InterGenic
chr10:36781423-36781627	205	7	0.00304966	0.7692	0.7	0	0.2667	0	0.5	0.2069	InterGenic
chr10:36785004-36785212	209	10	9.02e-07	0.7732	0.8193	0.1911	0.4222	0.1958	0.4281	0.3641	InterGenic
chr10:36820034-36820146	113	2	2.6e-07	0.8972	0.802	0.1894	0.3234	0.3241	0.5364	0.4409	InterGenic
chr10:36874145-36874348	204	7	1.39e-06	0.6667	0.6879	0.1328	0.0872	0.1241	0.4554	0.4318	InterGenic
chr10:36874668-36874735	68	3	6.69e-06	0.8611	0.5946	0.069	0.2125	0.1299	0.2174	0.1731	InterGenic
chr10:37012838-37012905	68	6	2.35e-07	0.8578	0.7905	0.2573	0.2889	0.3871	0.4159	0.3414	InterGenic
chr10:37106758-37106902	145	3	1.79e-08	0.7254	0.8606	0.1922	0.2679	0.2132	0.3215	0.1873	InterGenic
chr10:37172067-37172200	134	9	0.0022276	0.8151	0.5564	0.1399	0.4431	0.1376	0.2376	0.2378	GeneBody
chr10:37183870-37184003	134	9	4.55e-09	0.7326	0.5852	0.0554	0.122	0.1378	0.1004	0.1238	GeneBody
chr10:37194433-37194564	132	6	1.63e-13	0.7722	0.5944	0.0733	0.2387	0.1105	0.1531	0.1792	GeneBody
chr10:37194565-37194639	75	6	9.62e-12	0.6037	0.6541	0.0463	0.1807	0.1289	0.1457	0.13	GeneBody
chr10:37259852-37260071	220	2	1.14e-07	0.7746	0.5487	0.1098	0.3644	0.0901	0.1826	0.2	GeneBody
chr10:37259852-37260071	220	2	1.14e-07	0.7746	0.5487	0.1098	0.3644	0.0901	0.1826	0.2	GeneBody
chr10:37275513-37275593	81	1	5.11e-06	0.8837	0.8872	0.2514	0.3256	0.4231	0.4789	0.597	GeneBody
chr10:37275513-37275593	81	1	5.11e-06	0.8837	0.8872	0.2514	0.3256	0.4231	0.4789	0.597	GeneBody
chr10:37343728-37343932	205	1	0.000641628	0.9167	0.7947	0.3771	0.3585	0.2723	0.4125	0.2651	GeneBody
chr10:37343728-37343932	205	1	0.000641628	0.9167	0.7947	0.3771	0.3585	0.2723	0.4125	0.2651	Promoter
chr10:37460408-37460525	118	8	1.55e-08	0.8178	0.7004	0.1831	0.2809	0.2591	0.3608	0.2394	InterGenic
chr10:37482166-37482262	97	1	4.82e-06	0.6667	0.7188	0.1801	0.2	0.1048	0.2713	0.1193	InterGenic
chr10:37505362-37505545	184	4	2.59e-06	0.65	0.6742	0.0874	0.2083	0.0867	0.2883	0.2715	InterGenic
chr10:37511062-37511223	162	1	3.85e-06	0.8772	0.6634	0.2195	0.3308	0.1707	0.4701	0.3981	InterGenic
chr10:37523481-37523579	99	1	1.76e-07	0.7869	0.8209	0.2857	0.2471	0.3147	0.2897	0.25	GeneBody
chr10:37642359-37642556	198	1	1.85e-10	0.76	0.1026	0.0357	0.1667	0.1351	0.1429	0.0571	InterGenic
chr10:38344870-38345003	134	9	0.0210675	1	0	0	1	0	0.6667	0	GeneBody
chr10:38450356-38450404	49	2	0.0422459	0.9048	0.5	0.8605	0.9444	0.9524	0.8462	0.3333	GeneBody
chr10:38450356-38450404	49	2	0.0422459	0.9048	0.5	0.8605	0.9444	0.9524	0.8462	0.3333	Promoter
chr10:38935138-38935204	67	4	2.39e-13	0.7696	0.6401	0.1132	0.1932	0.2424	0.2279	0.198	InterGenic
chr10:42122720-42122872	153	1	0.0168769	1	0.25	0.0769	0.3333	0.0909	0.0909	0.1429	InterGenic
chr10:42189085-42189164	80	1	1.67e-06	0.9103	0.6905	0.1397	0.4305	0.25	0.4367	0.2672	InterGenic
chr10:42263743-42263892	150	3	2.11e-05	0.8	0.6105	0.0556	0.0615	0.1167	0.2836	0.3077	GeneBody
chr10:42426910-42427025	116	4	7.83e-07	0.8321	0.7006	0.1833	0.3437	0.2079	0.2105	0.2493	GeneBody
chr10:42475190-42475281	92	3	2.94e-09	0.8842	0.2983	0.0837	0.3098	0.1214	0.2238	0.241	Promoter
chr10:42475190-42475281	92	3	2.94e-09	0.8842	0.2983	0.0837	0.3098	0.1214	0.2238	0.241	Promoter
chr10:42475190-42475281	92	3	2.94e-09	0.8842	0.2983	0.0837	0.3098	0.1214	0.2238	0.241	Promoter
chr10:42900313-42900420	108	6	3.49e-07	0.8786	0.5702	0.2727	0.2616	0.2821	0.3306	0.1916	InterGenic
chr10:42989548-42989717	170	1	0.00100311	0.9	0.2308	0	0.2273	0.15	0.1591	0.0811	InterGenic
chr10:43232782-43232877	96	2	2.46e-09	0.8	0.2701	0.0129	0.3127	0.1903	0.1595	0.1147	GeneBody
chr10:43329784-43329857	74	5	1.66e-06	0.8889	0.4821	0.0882	0.0488	0.1	0.1552	0.0294	InterGenic
chr10:43333406-43333538	133	4	0.000322122	1	0.1282	0.027	0.18	0.0227	0.0806	0.1429	InterGenic
chr10:43510640-43510840	201	6	0.000718337	0.828	0.2075	0.1264	0.1522	0.1613	0.3298	0.1622	InterGenic
chr10:43702962-43703075	114	10	8.46e-09	0.8148	0.5713	0.1466	0.3517	0.2885	0.1589	0.2277	InterGenic
chr10:43728904-43728986	83	1	1.34e-06	0.8072	0.4327	0.125	0.2667	0.1203	0.2782	0.1538	Promoter
chr10:43753385-43753481	97	1	2.25e-07	0.8091	0.3758	0.0819	0.3388	0.2308	0.0897	0.1392	InterGenic
chr10:43869078-43869191	114	1	1.28e-09	0.8481	0.8045	0.078	0.3602	0.3129	0.245	0.2042	GeneBody
chr10:44239174-44239290	117	1	6.25e-07	0.9048	0.6667	0.1485	0.4762	0.4681	0.29	0.2466	InterGenic
chr10:44337740-44337941	202	2	1.93e-09	0.8711	0.51	0.1589	0.7127	0.5764	0.2693	0.2009	InterGenic
chr10:44374676-44374791	116	1	6.77e-10	0.7551	0.1972	0.0507	0.4915	0.5748	0.1146	0.1748	GeneBody
chr10:44374792-44374899	108	4	2.77e-10	0.6376	0.2692	0.0331	0.5557	0.509	0.0931	0.0705	GeneBody
chr10:44397048-44397253	206	3	1.07e-08	0.4444	0.4854	0.0351	0.6833	0.6538	0.069	0.0779	InterGenic
chr10:44414835-44414950	116	2	3.67e-10	0.8731	0.6091	0.1603	0.6871	0.6788	0.2357	0.16	GeneBody
chr10:44437415-44437557	143	1	1.22e-13	0.8182	0.7865	0.1176	0.8235	0.9352	0.2571	0.1413	InterGenic
chr10:44469185-44469273	89	1	0.00220951	0.575	0.5161	0.1552	0.7143	0.7193	0.1441	0.2198	InterGenic
chr10:44515559-44515706	148	1	4.68e-06	0.5441	0.6709	0.1586	0.7516	0.8301	0.4194	0.2868	InterGenic
chr10:44517076-44517282	207	2	1.72e-11	0.617	0.7386	0.0833	0.6061	0.8242	0.3883	0.1167	InterGenic
chr10:44594037-44594171	135	2	0.00245826	0.75	0.8919	0.0825	0.4051	0.3421	0.2295	0.1224	GeneBody
chr10:44680751-44680905	155	1	1.35e-07	0.7778	0.7652	0.1015	0.7337	0.7197	0.378	0.2966	InterGenic
chr10:44837424-44837594	171	2	0.000178648	0.6957	0.6032	0.0395	0.4675	0.4717	0.1618	0.2381	GeneBody
chr10:44881332-44881505	174	1	2.87e-07	0.8148	0.6597	0.1279	0.6807	0.5417	0.2525	0.3185	GeneBody
chr10:44908371-44908532	162	3	8.61e-07	0.6351	0.4044	0.0593	0.6573	0.7108	0.2194	0.3219	GeneBody
chr10:44908371-44908532	162	3	8.61e-07	0.6351	0.4044	0.0593	0.6573	0.7108	0.2194	0.3219	GeneBody
chr10:44908371-44908532	162	3	8.61e-07	0.6351	0.4044	0.0593	0.6573	0.7108	0.2194	0.3219	Promoter
chr10:46294856-46295062	207	1	0.00509996	0.8235	0.3947	0	0.2639	0.3	0.0755	0.186	GeneBody
chr10:47310289-47310386	98	12	6.41e-07	0.9072	0.5344	0.1935	0.3609	0.4147	0.1992	0.2228	GeneBody
chr10:48568697-48568836	140	1	0.00033246	1	0.6667	0.2381	0.7115	0.6286	0.4688	0.275	GeneBody
chr10:48595230-48595348	119	1	0.000417582	0.8871	0.6915	0.2214	0.6522	0.5566	0.2177	0.3095	GeneBody
chr10:48627586-48627792	207	3	0.000161296	0.939	0.4583	0.0828	0.5468	0.4462	0.427	0.1967	GeneBody
chr10:48627586-48627792	207	3	0.000161296	0.939	0.4583	0.0828	0.5468	0.4462	0.427	0.1967	Promoter
chr10:48726079-48726232	154	1	6.29e-05	0.8529	0.1429	0.1081	0.4626	0.3077	0.2292	0.2288	GeneBody
chr10:48731302-48731492	191	6	0.000146615	0.854	0.3039	0.1076	0.4296	0.2579	0.2442	0.1837	GeneBody
chr10:49012288-49012488	201	1	0.000856941	0.9231	0.902	0.2973	0.5769	0.5714	0.4719	0.3372	GeneBody
chr10:49225813-49225984	172	1	1.22e-05	0.8182	0.2366	0.1509	0.2025	0.1266	0.1538	0.1148	InterGenic
chr10:49257810-49257920	111	3	2.39e-07	0.8625	0.2529	0.0727	0.3599	0.1979	0.1802	0.1698	InterGenic
chr10:50355483-50355541	59	2	0.0388573	1	0.75	0.5	1	0.4444	0.25	0.3571	GeneBody
chr10:50831450-50831651	202	4	1.16e-05	0.7241	0.5636	0.0642	0.12	0.125	0.4634	0.537	GeneBody
chr10:51206209-51206415	207	10	0.0002047	0.5077	0.6818	0.0987	0.1879	0.0365	0.4259	0.5246	GeneBody
chr10:51219431-51219565	135	5	4.5e-06	0.6552	0.8962	0.3824	0.4025	0.1141	0.6914	0.7834	GeneBody
chr10:51311964-51312031	68	1	0.00157388	0.7143	0.6842	0.25	0.2105	0.0455	0.8	1	GeneBody
chr10:51393309-51393348	40	3	0.0123528	0.7778	0.9	0.3462	0.2667	0.2857	0.7222	0.8462	GeneBody
chr10:51996128-51996168	41	2	0.0263761	0.1429	0.8846	0	0	0.1538	0.6562	0.6809	GeneBody
chr10:52233337-52233402	66	5	0	0.5	0.5	0	0	0	0	0	GeneBody
chr10:52233337-52233402	66	5	0	0.5	0.5	0	0	0	0	0	GeneBody
chr10:52395598-52395703	106	6	0.0302806	1	0.3333	1	0	0.5	1	0.8333	InterGenic
chr10:53635991-53636124	134	5	0.000915508	0.7778	0.7581	0.1138	0.3488	0.2197	0.4241	0.2231	InterGenic
chr10:55434173-55434350	178	11	2.22e-05	0.8933	0.5806	0.1546	0.2764	0.1591	0.4304	0.4459	GeneBody
chr10:55434173-55434350	178	11	2.22e-05	0.8933	0.5806	0.1546	0.2764	0.1591	0.4304	0.4459	GeneBody
chr10:55701956-55702120	165	2	0.00541262	0.8966	0.5541	0.2655	0.3797	0.1635	0.4259	0.1829	InterGenic
chr10:56083087-56083286	200	4	2.46e-06	0.8712	0.502	0.1557	0.3856	0.2138	0.2953	0.1361	InterGenic
chr10:56158585-56158651	67	4	2.15e-13	0.8059	0.7816	0.2238	0.233	0.2425	0.3173	0.2474	InterGenic
chr10:57924506-57924639	134	6	7.2e-05	0.8421	0.4375	0.2041	0.2576	0.1452	0.567	0.5896	InterGenic
chr10:59344054-59344256	203	14	8.5e-05	0.8376	0.8482	0.2103	0.2637	0.4324	0.3699	0.3293	GeneBody
chr10:63950593-63950689	97	6	3.75e-05	0.9	0.9189	0.2759	0.3759	0.2239	0.3704	0.6581	GeneBody
chr10:64459725-64459925	201	5	1.37e-08	0.9474	0.6862	0.07	0.3008	0.2333	0.3333	0.2796	InterGenic
chr10:64527924-64528126	203	9	7.77e-08	1	1	0	0	0.75	0	0	InterGenic
chr10:65083914-65084011	98	2	1.61e-06	0.8182	0.0625	0.06	0.129	0.08	0.3074	0.3333	InterGenic
chr10:66493899-66493999	101	4	7.91e-05	0.8632	0.8	0.1487	0.4449	0.3862	0.4073	0.4593	GeneBody
chr10:67034067-67034218	152	1	7.52e-08	0.807	0.9652	0.2121	0.6788	0.5342	0.5132	0.7315	GeneBody
chr10:67034067-67034218	152	1	7.52e-08	0.807	0.9652	0.2121	0.6788	0.5342	0.5132	0.7315	GeneBody
chr10:67139293-67139441	149	5	3.22e-11	0.5	0.8447	0.0945	0.2697	0.0917	0.1966	0.1812	GeneBody
chr10:67296655-67296857	203	6	0.000360588	0.6421	0.7483	0.0697	0.3672	0.1105	0.267	0.3143	GeneBody
chr10:69901040-69901183	144	1	2.23e-05	0.7414	0.8362	0.3218	0.4343	0.0634	0.5497	0.528	GeneBody
chr10:69961946-69962116	171	4	6.74e-13	0.717	0.5341	0.0591	0.0821	0.0229	0.0494	0.0268	InterGenic
chr10:70567562-70567745	184	1	0.0125347	0.8036	0.4783	0.3214	0.7273	0.1687	0.4177	0.2143	GeneBody
chr10:70569063-70569162	100	1	0.00154765	0.8158	0.1765	0.6296	0.6792	0.1828	0.4907	0.4157	InterGenic
chr10:70630838-70630953	116	6	0.000354721	0.9474	0.6102	0.2407	0.2034	0.3939	0.625	0.5167	InterGenic
chr10:70927036-70927159	124	2	1.52e-06	0.7632	0.2113	0.1441	0.2655	0.0897	0.0807	0.086	Promoter
chr10:71451667-71451882	216	3	0.00417326	0.8409	0.3434	0.1161	0.3077	0.1695	0.202	0.2192	GeneBody
chr10:72311419-72311620	202	9	0.0239948	1	0	0.5882	1	0.8947	0.7143	0.75	InterGenic
chr10:73915846-73916042	197	3	0.0146416	0.9286	0.34	0.4681	0.6667	0.6667	0.2075	0.3333	GeneBody
chr10:73915846-73916042	197	3	0.0146416	0.9286	0.34	0.4681	0.6667	0.6667	0.2075	0.3333	GeneBody
chr10:75338949-75339086	138	5	4.92e-07	0.7647	0.4531	0.0612	0.1111	0.055	0.0698	0.1429	GeneBody
chr10:75338949-75339086	138	5	4.92e-07	0.7647	0.4531	0.0612	0.1111	0.055	0.0698	0.1429	GeneBody
chr10:75428830-75429012	183	2	7.38e-08	0.7253	0.5634	0.0829	0.1947	0.0942	0.2131	0.2982	Promoter
chr10:75479225-75479362	138	6	8.04e-07	0.6883	0.5948	0.1265	0.1446	0.0645	0.2069	0.3107	GeneBody
chr10:75594149-75594236	88	1	3.16e-05	0.5538	0.8025	0.7279	0.2704	0.2022	0.8134	0.6522	GeneBody
chr10:75792020-75792146	127	6	7.5e-08	0.5733	0.8671	0.1889	0.2125	0.1153	0.3733	0.3138	GeneBody
chr10:75792147-75792356	210	2	1.94e-06	0.7333	0.7576	0.1133	0.2889	0.2121	0.4758	0.4483	GeneBody
chr10:75968247-75968361	115	1	1.84e-05	0.8197	0.6471	0.0696	0.2041	0.1311	0.3557	0.3491	GeneBody
chr10:76105721-76105906	186	3	9.06e-07	0.7723	0.4771	0.087	0.1888	0.0825	0.193	0.16	GeneBody
chr10:76112405-76112485	81	6	2.35e-15	0.778	0.6287	0.0982	0.1198	0.1305	0.1376	0.226	GeneBody
chr10:76112486-76112692	207	7	9.4e-10	0.8033	0.7218	0.1363	0.1068	0.1698	0.2561	0.2727	GeneBody
chr10:76176511-76176596	86	8	2.18e-11	0.8771	0.8991	0.2159	0.2611	0.2315	0.3926	0.3933	GeneBody
chr10:76176597-76176648	52	2	8.96e-07	0.9	0.7821	0.0952	0.227	0.1075	0.3241	0.2913	GeneBody
chr10:76214386-76214504	119	11	1.53e-08	0.7293	0.7618	0.2438	0.1655	0.1908	0.4148	0.4578	GeneBody
chr10:76226304-76226438	135	5	0.00897134	0.8889	0.75	0.4286	0.2083	0.1667	0.3182	0.5926	GeneBody
chr10:76251686-76251870	185	3	1.75e-12	0.8585	0.6388	0.0765	0.1942	0.1266	0.1462	0.2077	GeneBody
chr10:76630272-76630339	68	4	2.27e-11	0.7258	0.5809	0.1368	0.154	0.1169	0.1463	0.1272	InterGenic
chr10:76703607-76703701	95	2	4.05e-09	0.8268	0.6757	0.1438	0.2281	0.2877	0.2218	0.2949	InterGenic
chr10:76720794-76720981	188	1	6.86e-07	0.7	0.4316	0.0556	0.232	0.068	0.1386	0.0588	InterGenic
chr10:76728330-76728462	133	6	5.29e-07	0.8473	0.4236	0.0516	0.2058	0.0748	0.2066	0.195	InterGenic
chr10:76815878-76816022	145	4	2.26e-05	0.6125	0.8	0.1228	0.201	0.3659	0.4095	0.2302	InterGenic
chr10:76818855-76819025	171	4	9.22e-06	0.901	0.7914	0.311	0.2114	0.3022	0.5387	0.4932	InterGenic
chr10:77142089-77142226	138	6	0.00385322	0.9091	0.3514	0.113	0.125	0.1308	0.3523	0.2121	GeneBody
chr10:77295503-77295636	134	8	0.000466706	1	0.7286	0.2911	0.3333	0.1807	0.5156	0.4423	GeneBody
chr10:77488410-77488580	171	1	0.000577143	0.8636	0.1682	0.2735	0.1532	0.1667	0.1774	0.131	GeneBody
chr10:77577343-77577434	92	1	2.53e-06	0.875	0.0909	0.1148	0.2566	0.1048	0.2611	0.1753	GeneBody
chr10:77578321-77578404	84	1	0.000132536	0.94	0.7636	0.5565	0.4255	0.2041	0.8023	0.6489	GeneBody
chr10:77701340-77701540	201	8	0.000142064	0.9375	0.7883	0.7333	0.3315	0.2391	0.6458	0.6699	InterGenic
chr10:78456773-78456967	195	6	2.22e-07	0.7401	0.6202	0.1583	0.21	0.0852	0.2275	0.2406	GeneBody
chr10:78456773-78456967	195	6	2.22e-07	0.7401	0.6202	0.1583	0.21	0.0852	0.2275	0.2406	GeneBody
chr10:78828611-78828711	101	1	5.85e-08	0.8933	0.8333	0.2995	0.3122	0.2458	0.2073	0.2848	InterGenic
chr10:79298416-79298633	218	4	0.00133046	0.8421	0.1404	0.4783	0.275	0.2281	0.1304	0.2609	GeneBody
chr10:79299585-79299675	91	2	3.19e-05	0.92	0.3261	0.7626	0.4804	0.2987	0.358	0.2877	GeneBody
chr10:79328411-79328509	99	2	0.000193636	0.9327	0.1736	0.3846	0.3773	0.363	0.2606	0.3812	InterGenic
chr10:80346621-80346754	134	4	0.00753746	0.8286	0.6216	0.18	0.1974	0.33	0.4271	0.1806	GeneBody
chr10:80346621-80346754	134	4	0.00753746	0.8286	0.6216	0.18	0.1974	0.33	0.4271	0.1806	GeneBody
chr10:80606507-80606642	136	3	0.0447514	0	0.6667	0.2083	0.6667	0	0.0769	0.2727	GeneBody
chr10:80740221-80740430	210	8	0.000200212	0.9138	0.5397	0.3316	0.3971	0.1483	0.4427	0.2961	InterGenic
chr10:81926241-81926449	209	4	1.56e-07	0.7611	0.7951	0.6439	0.415	0.1661	0.9161	0.7417	GeneBody
chr10:82062137-82062326	190	1	3.2e-05	0.4151	0.8218	0.4366	0.2042	0.0758	0.6538	0.5385	GeneBody
chr10:82198720-82198920	201	6	2.54e-06	0.6748	0.7953	0.395	0.1944	0.1142	0.6571	0.5156	GeneBody
chr10:82287215-82287367	153	2	1.88e-05	0.7778	0.7651	0.6395	0.2162	0.2086	0.7914	0.6127	GeneBody
chr10:82303724-82303790	67	4	1.79e-09	0.6154	0.8762	0.5982	0.253	0.1604	0.8469	0.7507	GeneBody
chr10:82333911-82334093	183	11	1.48e-10	0.6436	0.8798	0.5783	0.1009	0.115	0.8784	0.6893	GeneBody
chr10:82390981-82391149	169	2	1.49e-11	0.6483	0.859	0.4695	0.1772	0.1026	0.7432	0.6958	GeneBody
chr10:82441439-82441587	149	2	5.6e-08	0.7593	0.8098	0.5556	0.2709	0.199	0.789	0.809	GeneBody
chr10:82479588-82479689	102	5	1.07e-10	0.9014	0.9412	0.6024	0.2621	0.4577	0.9235	0.7958	GeneBody
chr10:82481706-82481910	205	5	8.63e-07	0.4881	0.8774	0.4618	0.2294	0.0838	0.7541	0.6739	GeneBody
chr10:82486507-82486706	200	5	3.07e-05	0.4865	0.7455	0.4853	0.2055	0.04	0.65	0.6667	GeneBody
chr10:82521433-82521633	201	12	1.13e-10	0.8417	0.7897	0.6144	0.2834	0.1364	0.8267	0.7577	GeneBody
chr10:82549696-82549884	189	1	7.72e-06	0.6897	0.6894	0.4837	0.2015	0.0948	0.7099	0.5604	GeneBody
chr10:82631910-82632025	116	2	4.27e-05	0.6795	0.6957	0.5164	0.2159	0.0493	0.6964	0.5918	GeneBody
chr10:82669650-82669783	134	10	0.0215905	1	0.6667	0.5556	0.875	0	0.9286	0.8571	GeneBody
chr10:82683119-82683249	131	8	0.01374	0.8125	0.8462	0.3871	0.0816	0.119	0.5455	0.5714	GeneBody
chr10:82721433-82721514	82	3	8.64e-09	0.7985	0.8091	0.486	0.3172	0.219	0.7853	0.7435	GeneBody
chr10:82844926-82845078	153	3	0.000190089	1	1	0	0	0	0.25	0	GeneBody
chr10:82869768-82869818	51	4	8.5e-09	0.687	0.6501	0.4193	0.1767	0.0604	0.6515	0.6321	GeneBody
chr10:82872865-82872956	92	2	4.71e-10	0.6906	0.7202	0.5216	0.2076	0.0717	0.6702	0.6858	GeneBody
chr10:82957385-82957522	138	3	1.85e-08	0.5111	0.7039	0.3067	0.202	0.057	0.6628	0.7087	GeneBody
chr10:82960611-82960712	102	1	0.00108666	0.5385	0.7286	0.5816	0.1727	0.042	0.5207	0.6122	GeneBody
chr10:82997403-82997519	117	4	2.73e-09	0.8029	0.7299	0.5188	0.2527	0.226	0.7581	0.751	InterGenic
chr10:83169179-83169282	104	5	1.83e-05	0.8084	0.6183	0.1121	0.2136	0.0357	0.2691	0.2486	InterGenic
chr10:83561751-83561829	79	1	7.32e-06	0.835	0.4476	0.136	0.2291	0.1081	0.2811	0.3091	InterGenic
chr10:83681849-83682049	201	7	1.2e-05	0.7833	0.7576	0.2078	0.3247	0.1862	0.6132	0.5765	InterGenic
chr10:83682050-83682091	42	3	1.34e-09	0.8333	0.8148	0.0892	0.215	0.1796	0.5822	0.7163	InterGenic
chr10:84069732-84069799	68	2	5.26e-06	0.8537	0.5974	0.1271	0.2155	0.1316	0.33	0.271	InterGenic
chr10:84180691-84180833	143	5	0.00073285	1	0.3077	0.25	0.25	0	0.2069	0.2	GeneBody
chr10:84544958-84545176	219	4	0.000198367	0.8444	0.4056	0.0478	0.4058	0.049	0.1722	0.1282	InterGenic
chr10:84594292-84594438	147	8	1.57e-07	0.7884	0.5584	0.1154	0.2967	0.1605	0.2128	0.1865	InterGenic
chr10:84767352-84767496	145	5	1.04e-09	0.7799	0.5502	0.1424	0.2795	0.1535	0.1888	0.1812	InterGenic
chr10:85141592-85141697	106	10	2.17e-06	0.8788	0.7628	0.2674	0.2821	0.2573	0.2822	0.3261	InterGenic
chr10:85237292-85237359	68	3	0.0137791	1	1	0.1429	1	1	0	0.0833	InterGenic
chr10:85343661-85343862	202	13	1.7e-07	0.781	0.7532	0.1022	0.2472	0.1125	0.2575	0.12	InterGenic
chr10:85363459-85363661	203	8	2.45e-09	0.7596	0.7108	0.0718	0.2896	0.0879	0.171	0.1171	InterGenic
chr10:85474101-85474149	49	2	3.67e-08	0.7453	0.6682	0.1449	0.2159	0.1327	0.3666	0.2949	GeneBody
chr10:85613511-85613701	191	8	1.07e-10	0.8458	0.751	0.1318	0.1866	0.144	0.3853	0.2615	GeneBody
chr10:85876654-85876719	66	2	1.62e-05	0.8513	0.6996	0.1789	0.3108	0.2645	0.5361	0.5202	GeneBody
chr10:86024576-86024724	149	1	5.49e-05	0.7368	0.5823	0.0342	0.2644	0.1176	0.2212	0.3276	GeneBody
chr10:86069366-86069571	206	11	2.22e-05	0.5962	0.717	0.1215	0.2914	0.0786	0.1818	0.2692	GeneBody
chr10:86069572-86069755	184	7	5.46e-12	0.7913	0.6409	0.1323	0.216	0.1786	0.1971	0.1914	GeneBody
chr10:86175601-86175801	201	3	5.03e-08	0.7344	0.6992	0.1606	0.2654	0.1221	0.2803	0.2585	GeneBody
chr10:86175802-86175935	134	5	1.99e-06	0.7708	0.5618	0.0556	0.1485	0.0377	0.2188	0.2373	GeneBody
chr10:86346976-86347194	219	4	9.68e-10	0.7989	0.4516	0.0723	0.2004	0.0436	0.1697	0.1894	GeneBody
chr10:86568358-86568491	134	7	0.0309805	1	1	0.5	0.5	0.8889	0.25	1	InterGenic
chr10:86822924-86823038	115	1	0.0042884	0.575	0.6848	0.3523	0.4344	0.1682	0.6571	0.8992	GeneBody
chr10:87144925-87145032	108	4	6.98e-05	0.9667	0.9167	0	0.8857	0.9524	0.8833	0.9608	GeneBody
chr10:91905723-91905790	68	4	0.000545869	1	1	1	1	0.2857	1	1	Promoter
chr10:92718714-92718916	203	5	0.000419735	0.8776	0.7093	0.1932	0.2434	0.2721	0.2118	0.1053	InterGenic
chr10:92722847-92722979	133	1	0.00155097	0.9608	0.6714	0.4206	0.3304	0.1882	0.3721	0.3153	InterGenic
chr10:93497840-93498045	206	10	0.039395	0.1667	0.6667	0.4545	0.8	1	0.4762	0.4483	GeneBody
chr10:94100685-94100837	153	1	2.8e-07	0.6744	0.6032	0.0504	0.268	0.038	0.1348	0.1029	GeneBody
chr10:94100685-94100837	153	1	2.8e-07	0.6744	0.6032	0.0504	0.268	0.038	0.1348	0.1029	GeneBody
chr10:94772605-94772821	217	6	4.83e-06	0.8023	0.5628	0.133	0.241	0.1578	0.2395	0.2976	GeneBody
chr10:94772605-94772821	217	6	4.83e-06	0.8023	0.5628	0.133	0.241	0.1578	0.2395	0.2976	GeneBody
chr10:94772822-94772941	120	10	0.00233162	0.7273	0.7353	0.125	0.3455	0.2373	0.1143	0.551	GeneBody
chr10:94772822-94772941	120	10	0.00233162	0.7273	0.7353	0.125	0.3455	0.2373	0.1143	0.551	GeneBody
chr10:94773076-94773245	170	1	9.97e-08	0.6667	0.67	0.0608	0.1739	0.1349	0.2602	0.3362	GeneBody
chr10:94773076-94773245	170	1	9.97e-08	0.6667	0.67	0.0608	0.1739	0.1349	0.2602	0.3362	GeneBody
chr10:97209152-97209199	48	2	4.32e-07	0.8866	0.2444	0.1703	0.2287	0.1736	0.3605	0.2687	GeneBody
chr10:97904543-97904669	127	2	1.4e-08	0.7901	0.4351	0.0966	0.2188	0.1746	0.2027	0.1275	GeneBody
chr10:98585673-98585875	203	6	0.000763583	0.8182	0.8727	0.1739	0.3544	0.2308	0.5147	0.4483	GeneBody
chr10:98874688-98874849	162	1	3.54e-08	0.8167	0.687	0.131	0.306	0.0714	0.2713	0.3846	GeneBody
chr10:99372376-99372469	94	1	1.75e-07	0.7209	0.7241	0.1297	0.5063	0.2927	0.163	0.169	GeneBody
chr10:99387770-99387933	164	4	8.22e-09	0.6914	0.4367	0.1688	0.7688	0.7732	0.2637	0.4067	GeneBody
chr10:99499447-99499539	93	2	4.08e-07	0.8333	0.5612	0.1532	0.2269	0.1905	0.2232	0.2475	InterGenic
chr10:99516628-99516801	174	3	0.00819858	0.75	0.8571	0.1667	0.375	0.3	0.1333	0	InterGenic
chr10:100118152-100118335	184	1	9.16e-07	0.8333	0.2016	0.131	0.1988	0.1544	0.1921	0.2079	GeneBody
chr10:100118152-100118335	184	1	9.16e-07	0.8333	0.2016	0.131	0.1988	0.1544	0.1921	0.2079	Promoter
chr10:100774602-100774816	215	1	1.57e-05	0.75	0.2206	0.0921	0.2154	0.0625	0.0723	0.0923	GeneBody
chr10:101082201-101082313	113	2	0.00166121	0.8627	0.8	0.2	0.3832	0.3077	0.321	0.1795	InterGenic
chr10:101835501-101835622	122	1	5.8e-05	0.8704	0.25	0.2049	0.2635	0.0968	0.3273	0.2541	GeneBody
chr10:103416717-103416872	156	1	6.33e-08	0.76	0.0482	0.0992	0.17	0.0482	0.1217	0.1771	GeneBody
chr10:105000451-105000575	125	1	4.87e-05	0.8	0.3293	0.0714	0.2386	0.1386	0.075	0.1719	GeneBody
chr10:105159578-105159683	106	1	0.00033981	0.7333	0.5529	0.0678	0.176	0.1724	0.2016	0.1776	GeneBody
chr10:105431777-105431977	201	7	3.82e-08	0.8846	0.6417	0.0978	0.2437	0.1192	0.2426	0.125	InterGenic
chr10:105663208-105663345	138	4	1.87e-07	0.8005	0.7223	0.1754	0.2104	0.1078	0.3103	0.3513	InterGenic
chr10:105872099-105872231	133	1	2.55e-05	0.8947	0.4231	0.1486	0.1644	0.0488	0.4079	0.2407	InterGenic
chr10:105876400-105876448	49	2	0.000137907	0.7164	0.8049	0.235	0.214	0.2209	0.4523	0.4199	InterGenic
chr10:105951420-105951541	122	1	2.18e-06	0.5733	0.7874	0.1923	0.2096	0.0888	0.2971	0.2746	InterGenic
chr10:106176678-106176870	193	13	0.048655	0.6667	0.8056	0.1667	0.5333	0.0769	0.3667	0.3333	GeneBody
chr10:106212590-106212638	49	2	3.38e-08	0.8507	0.7928	0.1781	0.2505	0.1714	0.411	0.481	InterGenic
chr10:106234631-106234840	210	9	7.62e-05	0.8846	0.7561	0.2273	0.35	0.1887	0.3095	0.2326	InterGenic
chr10:106267698-106267828	131	5	2.67e-10	0.724	0.5544	0.0384	0.1852	0.0514	0.2043	0.2	InterGenic
chr10:106392117-106392308	192	3	2.78e-05	0.7547	0.569	0.039	0.1212	0.0792	0.149	0.1778	InterGenic
chr10:106467412-106467532	121	1	1.49e-06	0.6977	0.6778	0.0855	0.2551	0.2121	0.2705	0.1205	InterGenic
chr10:106762485-106762552	68	2	4.69e-07	0.8182	0.8423	0.3723	0.2852	0.2332	0.434	0.4057	GeneBody
chr10:107024030-107024098	69	3	6.35e-07	0.7716	0.7352	0.3811	0.204	0.1468	0.534	0.544	GeneBody
chr10:107088011-107088182	172	8	0.0359643	0.8929	0.7195	0.3111	0.3014	0.1818	0.5965	0.4898	GeneBody
chr10:107174298-107174365	68	6	1.15e-05	0.7727	0.775	0.1525	0.1268	0.0698	0.2917	0.2593	InterGenic
chr10:107174366-107174502	137	7	0.0250907	1	0.7143	0.2222	0.2222	0.1429	0.125	0.3333	InterGenic
chr10:107545774-107545839	66	4	6.15e-13	0.7629	0.6413	0.1184	0.2348	0.2185	0.1572	0.1806	InterGenic
chr10:107592168-107592302	135	8	0.000405214	0.75	0.5753	0.0619	0.2237	0.1212	0.2203	0.1702	InterGenic
chr10:107628586-107628653	68	3	6.25e-09	0.7694	0.5449	0.182	0.1221	0.1202	0.2156	0.1682	InterGenic
chr10:107638605-107638719	115	3	2.49e-09	0.8967	0.791	0.1996	0.2778	0.2598	0.366	0.2887	InterGenic
chr10:107854849-107855041	193	4	0.00051029	0.7778	0.3272	0.085	0.2038	0.0672	0.2529	0.1724	GeneBody
chr10:107950548-107950679	132	11	2.83e-08	0.8565	0.6736	0.1653	0.3057	0.2151	0.2944	0.1813	GeneBody
chr10:107951843-107951992	150	7	8.14e-08	0.8289	0.6163	0.2215	0.2903	0.1344	0.3091	0.2244	GeneBody
chr10:108315675-108315853	179	10	0.0105724	0.7419	0.7273	0.2	0.1848	0.1584	0.4519	0.4127	InterGenic
chr10:108315854-108316056	203	14	0.0206017	0.9091	0.9091	0.2381	0.4667	0.55	0.6333	0.9	InterGenic
chr10:108408660-108408794	135	11	0.00511673	0.8	0.6393	0.0909	0.2593	0.1	0.2414	0.2703	InterGenic
chr10:108566335-108566511	177	5	7.46e-08	0.785	0.8645	0.2704	0.319	0.1979	0.5385	0.4173	Promoter
chr10:108566963-108567087	125	7	4.69e-12	0.8207	0.8961	0.3578	0.1804	0.2254	0.7473	0.517	InterGenic
chr10:108660769-108660920	152	6	1.78e-09	0.7846	0.639	0.0826	0.2375	0.1954	0.3917	0.2904	InterGenic
chr10:109015648-109015783	136	9	1.03e-13	0.6758	0.715	0.0719	0.1593	0.1492	0.1561	0.254	InterGenic
chr10:109237704-109237900	197	1	8.55e-06	0.9756	0.8209	0.1233	0.5741	0.6557	0.2935	0.2439	Promoter
chr10:109283940-109284027	88	3	7.87e-09	0.7867	0.6343	0.1924	0.2423	0.1736	0.2133	0.234	InterGenic
chr10:109291848-109292041	194	8	7.43e-10	0.7786	0.9105	0.2	0.3038	0.4545	0.2185	0.2933	InterGenic
chr10:109485750-109485905	156	1	2.86e-07	0.7662	0.7697	0.115	0.2186	0.2512	0.2973	0.2188	InterGenic
chr10:109652484-109652560	77	5	1.66e-09	0.8348	0.5111	0.0577	0.1951	0.1407	0.1319	0.1848	InterGenic
chr10:109700378-109700529	152	5	3.95e-10	0.8338	0.5787	0.1229	0.3746	0.2463	0.2038	0.2263	InterGenic
chr10:110188087-110188237	151	5	0.000144075	0.7895	0	0.1667	0.92	0.7391	0.8158	0.8529	InterGenic
chr10:110657109-110657309	201	5	0.0340639	1	0	0	0	0.3333	0.6667	0.0556	GeneBody
chr10:111257380-111257484	105	8	2.23e-05	0.878	0.8614	0.1732	0.5573	0.6639	0.6419	0.4715	InterGenic
chr10:111813844-111813908	65	5	0.00716107	1	0.6875	0.2414	0.2727	0.1538	0.0667	0.3333	InterGenic
chr10:111969939-111970076	138	2	0.000201193	0.7907	0.5652	0.1	0.211	0.2979	0.4876	0.2353	InterGenic
chr10:112377129-112377260	132	1	0.000350994	0	0.7162	0.3621	0.619	0.2	0.3871	0.1932	GeneBody
chr10:113000925-113001039	115	2	9.07e-06	0.6754	0.7812	0.1777	0.2955	0.1738	0.4967	0.6463	GeneBody
chr10:113255848-113255982	135	2	0.000178375	0.7656	0.672	0.117	0.3566	0.2483	0.1667	0.1838	InterGenic
chr10:113260099-113260197	99	4	2.49e-12	0.7097	0.7035	0.0889	0.1948	0.123	0.1938	0.2206	InterGenic
chr10:113279840-113279908	69	5	0.000491789	0.6667	0	0.1429	0	0	0.6842	0	InterGenic
chr10:113279909-113280042	134	9	2.73e-08	0.7283	0.5612	0.1384	0.2604	0.0899	0.1737	0.1401	InterGenic
chr10:113309174-113309353	180	3	2.53e-08	0.8354	0.852	0.221	0.4386	0.336	0.3592	0.2884	InterGenic
chr10:113424236-113424399	164	3	3.84e-09	0.7917	0.7049	0.1823	0.2824	0.1818	0.2517	0.2463	InterGenic
chr10:113534033-113534218	186	3	1.55e-07	0.777	0.6686	0.1253	0.4027	0.1746	0.2515	0.2807	InterGenic
chr10:113599388-113599482	95	1	2.62e-05	0.8318	0.4755	0.113	0.2682	0.2568	0.2289	0.2247	GeneBody
chr10:113778791-113778925	135	9	6.29e-05	0.9286	0.4676	0.134	0.4167	0.296	0.5348	0.5799	GeneBody
chr10:113778791-113778925	135	9	6.29e-05	0.9286	0.4676	0.134	0.4167	0.296	0.5348	0.5799	Promoter
chr10:114229923-114230125	203	8	0.000552424	0.9167	0.8261	0.2281	0.4946	0.6232	0.45	0.3774	GeneBody
chr10:114301130-114301342	213	1	0.000345216	0.9091	0.3099	0.1913	0.4103	0.4872	0.1757	0.1746	GeneBody
chr10:114383985-114384075	91	2	1.98e-06	0.8929	0.5882	0.1667	0.4226	0.486	0.3442	0.2143	GeneBody
chr10:114514145-114514230	86	3	5.33e-06	0.7872	0.4947	0.2534	0.8329	0.8403	0.3733	0.3346	GeneBody
chr10:114564179-114564356	178	5	0.00114794	0.8286	0.7586	0.1458	0.4839	0.625	0.2963	0.4805	GeneBody
chr10:114571285-114571389	105	5	6.73e-11	0.8389	0.5161	0.1139	0.5152	0.6783	0.1878	0.2002	GeneBody
chr10:114571390-114571486	97	4	1.09e-08	0.8636	0.6506	0.1513	0.5313	0.6656	0.2214	0.2036	GeneBody
chr10:114614173-114614375	203	5	2.56e-06	0.7857	0.8835	0.2484	0.8136	0.777	0.2917	0.2308	GeneBody
chr10:114686789-114686921	133	3	1.62e-07	0.7838	0.6444	0.1787	0.4533	0.6196	0.2039	0.1837	Promoter
chr10:114784386-114784590	205	6	0.00226385	1	0.5789	0.093	0.5455	0.6857	0.0333	0	InterGenic
chr10:114801728-114801910	183	1	1.46e-14	0.049	0.7584	0.0657	0.0478	0.0446	0.0496	0.0833	InterGenic
chr10:115717644-115717848	205	6	5.29e-07	0.6413	0.6182	0.086	0.2355	0.518	0.1711	0.1006	GeneBody
chr10:115728151-115728218	68	3	5.97e-09	0.8476	0.803	0.1093	0.3797	0.6477	0.216	0.29	GeneBody
chr10:115831527-115831630	104	3	1.36e-07	0.8239	0.8231	0.2094	0.3885	0.5674	0.2759	0.2087	GeneBody
chr10:115898020-115898219	200	4	2.96e-06	0.875	0.5	0.1102	0.3448	0.7683	0.1094	0.0714	GeneBody
chr10:115918311-115918397	87	5	3.4e-08	0.7793	0.7086	0.11	0.3122	0.5508	0.2434	0.2066	GeneBody
chr10:115970372-115970525	154	5	1.72e-07	0.7692	0.592	0.0955	0.3519	0.5902	0.1556	0.1667	InterGenic
chr10:116166892-116166959	68	5	0.0275	0.8667	0.5556	0.0435	0.1905	0.3529	0.32	0.1667	GeneBody
chr10:116188625-116188756	132	4	1.36e-08	0.5955	0.7075	0.0481	0.2483	0.207	0.1204	0.1344	GeneBody
chr10:116275072-116275190	119	2	1.15e-12	0.49	0.7056	0.0237	0.1727	0.1898	0.0964	0.0588	Promoter
chr10:116289215-116289283	69	7	2.98e-11	0.7939	0.729	0.1148	0.2669	0.4637	0.2293	0.3078	InterGenic
chr10:116295571-116295636	66	3	8.19e-09	0.8161	0.7054	0.2157	0.2907	0.6122	0.1803	0.2311	InterGenic
chr10:116295682-116295883	202	12	1.74e-07	0.8421	0.5909	0.087	0.2319	0.197	0.069	0.1579	InterGenic
chr10:116300179-116300315	137	6	2.75e-09	0.76	0.7174	0.0872	0.2209	0.4344	0.1357	0.2266	InterGenic
chr10:116389778-116389962	185	4	8.95e-09	0.7339	0.6568	0.163	0.2207	0.3485	0.1493	0.1783	InterGenic
chr10:116394401-116394522	122	9	4e-11	0.814	0.4705	0.0928	0.2054	0.2365	0.0875	0.143	InterGenic
chr10:116394645-116394734	90	6	1.53e-10	0.9	0.617	0.0376	0.1633	0.2206	0.0396	0.0909	InterGenic
chr10:116479479-116479599	121	3	8.49e-06	0.92	0.7938	0.0923	0.3676	0.2767	0.2195	0.2857	InterGenic
chr10:116501769-116501974	206	8	0.00178232	0.7273	0.5497	0.041	0.1121	0.1683	0.1781	0.0947	InterGenic
chr10:116533698-116533765	68	5	1.65e-12	0.8701	0.732	0.1223	0.1553	0.3611	0.3037	0.196	Promoter
chr10:116585998-116586134	137	1	2.66e-09	0.7879	0.1569	0.0101	0.2174	0.1013	0.07	0.1014	Promoter
chr10:116695360-116695537	178	5	0.000124732	0.76	0.6634	0.1394	0.2237	0.1875	0.2103	0.2086	GeneBody
chr10:116790149-116790263	115	8	1.79e-06	0.7462	0.7508	0.2471	0.1952	0.2609	0.2144	0.2123	GeneBody
chr10:116813338-116813406	69	2	9.83e-05	0.7018	0.6327	0.1394	0.2029	0.122	0.177	0.1737	GeneBody
chr10:116824727-116824793	67	3	1.27e-07	0.8478	0.8588	0.3854	0.4152	0.3392	0.293	0.2554	GeneBody
chr10:116831441-116831610	170	3	2.93e-07	0.9018	0.8291	0.2965	0.3761	0.2337	0.3107	0.1937	GeneBody
chr10:116831441-116831610	170	3	2.93e-07	0.9018	0.8291	0.2965	0.3761	0.2337	0.3107	0.1937	GeneBody
chr10:116939527-116939585	59	5	1.8e-07	0.7133	0.6253	0.2174	0.1709	0.1045	0.1237	0.1502	GeneBody
chr10:116981780-116981981	202	8	3.12e-06	0.8371	0.823	0.3376	0.3613	0.3813	0.3012	0.2	GeneBody
chr10:116986821-116987021	201	9	7.3e-06	0.878	0.7442	0.3622	0.3391	0.2297	0.2915	0.1923	GeneBody
chr10:117086013-117086231	219	11	4.87e-06	0.9192	0.7148	0.2648	0.3559	0.3301	0.386	0.3305	GeneBody
chr10:117404231-117404298	68	3	2.85e-11	0.7251	0.6416	0.0768	0.2085	0.1262	0.1537	0.1892	InterGenic
chr10:117412639-117412716	78	1	0.000126025	0.8507	0.3458	0.1027	0.3913	0.1875	0.2826	0.1707	InterGenic
chr10:117661889-117662021	133	4	0.00248804	1	0.7037	0.3846	0.3111	0.1707	0.381	0.2432	InterGenic
chr10:117711653-117711821	169	1	0.000143823	0.8043	0.7143	0.2275	0.2609	0.1538	0.2823	0.2376	InterGenic
chr10:117849999-117850200	202	2	0.00325767	0.75	0.7667	0.1413	0.3254	0.2843	0.2892	0.3191	InterGenic
chr10:118811612-118811679	68	1	0.000876924	0.8913	0.5062	0.1429	0.4	0.2101	0.1797	0.3263	InterGenic
chr10:119472939-119473025	87	1	8.44e-08	0.7647	0.1	0.0606	0.1825	0.0538	0.1146	0.1951	InterGenic
chr10:119995346-119995480	135	3	0.0172251	1	0	0	0	0.25	0.3636	0	InterGenic
chr10:120001714-120001810	97	1	1.38e-05	0.8291	0.2792	0.0806	0.2794	0.1722	0.2458	0.2218	Promoter
chr10:120064626-120064764	139	2	0.00122122	0.9643	0.4909	0.3088	0.3333	0.1758	0.5397	0.375	InterGenic
chr10:120209951-120210088	138	2	1.73e-10	0.6852	0.5603	0.0493	0.1869	0.0621	0.2245	0.1462	InterGenic
chr10:120285441-120285634	194	3	1.81e-08	0.719	0.8418	0.2722	0.2877	0.2694	0.5155	0.7047	InterGenic
chr10:120328512-120328602	91	2	1.27e-08	0.7943	0.6026	0.0522	0.2236	0.1089	0.162	0.1672	InterGenic
chr10:120595044-120595233	190	6	4.32e-07	0.6923	0.3231	0.1043	0.5756	0.756	0.2222	0.1429	Promoter
chr10:120603418-120603611	194	4	2.27e-06	0.9145	0.7599	0.1783	0.7412	0.7981	0.6075	0.4467	InterGenic
chr10:120650384-120650517	134	7	7.53e-07	0.6522	0.6604	0.1493	0.5634	0.9298	0.2198	0.2881	InterGenic
chr10:121044645-121044845	201	5	0.00272137	0.8	0.359	0	0.1176	0.1212	0.1707	0.0278	InterGenic
chr10:121232542-121232712	171	2	1.94e-10	0.8804	0.6624	0.1701	0.2243	0.2218	0.1761	0.1489	InterGenic
chr10:121242259-121242367	109	2	0.000137861	0.8615	0.7596	0.2	0.3585	0.3394	0.5	0.2	InterGenic
chr10:121243225-121243414	190	7	8.05e-10	0.7741	0.5614	0.1168	0.2319	0.1776	0.194	0.1478	InterGenic
chr10:121325560-121325675	116	1	2.66e-07	0.6667	0.614	0.0354	0.169	0.0476	0.0784	0.1494	InterGenic
chr10:121370098-121370264	167	3	6.63e-11	0.7249	0.7393	0.0873	0.3209	0.2029	0.2647	0.1527	InterGenic
chr10:121398672-121398875	204	4	1.19e-06	0.6034	0.731	0.0497	0.1987	0.0827	0.1863	0.1667	InterGenic
chr10:121410195-121410318	124	3	1.65e-10	0.6479	0.5945	0.0312	0.1557	0.0783	0.0969	0.1667	Promoter
chr10:121426618-121426785	168	5	7.62e-07	0.8129	0.6941	0.1688	0.269	0.2467	0.4632	0.3214	InterGenic
chr10:121517457-121517547	91	5	5.23e-14	0.7057	0.7278	0.1129	0.1484	0.1146	0.1641	0.1758	GeneBody
chr10:121575829-121575906	78	2	2.11e-05	0.8462	0.7363	0.2014	0.4865	0.2673	0.225	0.25	GeneBody
chr10:121575907-121576042	136	3	0.0102623	0.9048	0.65	0.1053	0.25	0.1064	0.1739	0.1212	GeneBody
chr10:121602940-121603036	97	3	2.32e-06	0.8871	0.821	0.219	0.355	0.3431	0.3323	0.2961	Promoter
chr10:121662588-121662680	93	2	3.64e-08	0.7871	0.3166	0.0189	0.2746	0.1212	0.1993	0.1935	InterGenic
chr10:122209813-122209986	174	3	1.2e-06	0.8455	0.4164	0.1329	0.2192	0.1769	0.1384	0.1839	GeneBody
chr10:122246416-122246634	219	5	1.17e-06	0.7857	0.7451	0.1863	0.327	0.2977	0.2772	0.2101	GeneBody
chr10:122276833-122277007	175	2	0.000122708	0.775	0.8961	0.2067	0.3538	0.3474	0.4492	0.4493	GeneBody
chr10:122327853-122327947	95	2	9.9e-15	0.5547	0.7422	0.0493	0.0708	0.0581	0.114	0.1896	GeneBody
chr10:122494871-122494975	105	2	6.14e-08	0.8182	0.4615	0.1218	0.3029	0.2508	0.121	0.1687	GeneBody
chr10:122507067-122507219	153	2	6.47e-09	0.7984	0.8346	0.219	0.4157	0.3738	0.2765	0.2885	GeneBody
chr10:122631010-122631217	208	5	9.73e-08	0.821	0.5645	0.1208	0.2692	0.206	0.1816	0.1659	GeneBody
chr10:123647976-123648169	194	1	7.2e-05	0.8519	0.7143	0.1746	0.3458	0.2727	0.2255	0.2647	InterGenic
chr10:123651345-123651545	201	4	1.96e-06	0.7465	0.8296	0.1875	0.3333	0.3187	0.2227	0.2632	InterGenic
chr10:123757366-123757554	189	4	9.33e-11	0.7589	0.6987	0.135	0.2775	0.1649	0.2235	0.1907	GeneBody
chr10:123782900-123783106	207	2	3.97e-07	0.7757	0.76	0.1631	0.3289	0.3578	0.3508	0.219	GeneBody
chr10:124336778-124336978	201	6	0.00266053	0.9231	0.48	0.1719	0.5208	0.3333	0.1538	0.0645	InterGenic
chr10:124857224-124857423	200	7	0.00418387	0	0.8525	0.75	0.5753	0.4624	0.6061	0.6418	InterGenic
chr10:124919772-124919905	134	9	0.008351	0	0.5	0.3333	0.0909	0.875	0.2	0.0526	GeneBody
chr10:125031345-125031412	68	5	1.49e-06	0.7586	0.5833	0.0741	0.2439	0.0556	0.119	0.3016	GeneBody
chr10:125103796-125104010	215	4	2.01e-08	0.7125	0.7652	0.1551	0.26	0.1215	0.1486	0.1616	GeneBody
chr10:125149812-125149992	181	4	3.53e-10	0.7643	0.6322	0.1192	0.2614	0.1395	0.1913	0.2275	GeneBody
chr10:125173095-125173162	68	2	0.000681364	0.8529	0.5769	0.165	0.1467	0.1196	0.3333	0.5185	InterGenic
chr10:125226163-125226370	208	4	0.000885833	0.725	0.6721	0.106	0.2278	0.2085	0.1538	0.3288	InterGenic
chr10:125247312-125247351	40	2	6.43e-05	0.8955	0.8306	0.2622	0.315	0.4286	0.4931	0.3571	InterGenic
chr10:125260606-125260807	202	7	0.0133975	0.8378	0.5435	0.1132	0.2609	0.1176	0.2361	0.4667	InterGenic
chr10:125295146-125295213	68	4	0.00766467	0.875	1	0	1	0.7273	0.2	1	InterGenic
chr10:125296740-125296853	114	3	1.03e-10	0.7083	0.7228	0.0749	0.3179	0.1302	0.1541	0.2827	InterGenic
chr10:125336685-125336806	122	1	7.33e-05	0.9	0.5806	0.2	0.1961	0.243	0.3431	0.1944	InterGenic
chr10:125421809-125421955	147	6	1.59e-09	0.6591	0.6265	0.031	0.2353	0.1784	0.1763	0.1952	InterGenic
chr10:125536407-125536501	95	2	2.6e-07	0.7521	0.4821	0.1223	0.1975	0.1	0.1554	0.164	InterGenic
chr10:125540679-125540830	152	6	0.0273073	0.8	0.5714	0	0.25	0.0256	0.3043	0.1538	InterGenic
chr10:125602553-125602637	85	1	1.63e-06	0.8421	0.2785	0.1416	0.2747	0.0755	0.3061	0.1613	GeneBody
chr10:125956947-125956990	44	3	1.71e-05	0.8067	0.4477	0.1041	0.2463	0.2552	0.1634	0.176	GeneBody
chr10:125957685-125957819	135	4	2.12e-07	0.8305	0.707	0.1133	0.2911	0.152	0.262	0.3557	GeneBody
chr10:125970165-125970317	153	10	0.00420833	0.9231	0.6525	0.2745	0.2042	0.2623	0.4333	0.5897	GeneBody
chr10:126006437-126006580	144	3	2.19e-08	0.7534	0.674	0.145	0.2254	0.0711	0.2166	0.2831	GeneBody
chr10:126166592-126166777	186	6	4.16e-11	0.8016	0.8549	0.2138	0.416	0.2994	0.3361	0.2174	GeneBody
chr10:126175051-126175250	200	6	1.73e-12	0.7959	0.6962	0.1035	0.1902	0.1781	0.1638	0.1859	GeneBody
chr10:126198467-126198627	161	3	4.8e-07	0.732	0.6012	0.1465	0.222	0.1098	0.1883	0.3443	GeneBody
chr10:126255005-126255175	171	6	4.44e-10	0.7451	0.3596	0.0488	0.1232	0.062	0.1038	0.0934	GeneBody
chr10:126377380-126377552	173	2	0.00142152	0.825	0.8429	0.55	0.3559	0.2	0.2772	0.2424	GeneBody
chr10:126499983-126500155	173	2	1.08e-09	0.8286	0.4856	0.0955	0.2669	0.1579	0.1891	0.1564	InterGenic
chr10:126599278-126599345	68	5	0.020738	0.8	0.4375	0.28	0	1	0.2273	0.1224	GeneBody
chr10:126676508-126676573	66	4	0.00107535	0.8108	0.7179	0.3117	0.1481	0.3971	0.6	0.3265	InterGenic
chr10:126695940-126696019	80	3	1.85e-05	1	0.3077	0.0909	0	0	0.1765	0	InterGenic
chr10:126719221-126719400	180	2	8.53e-06	0.7812	0.4254	0.0526	0.2727	0.1722	0.0994	0.1143	InterGenic
chr10:126850008-126850144	137	1	2.78e-09	0.8235	0.573	0.1212	0.2333	0.2149	0.068	0.1121	InterGenic
chr10:126906197-126906371	175	17	2.15e-06	0.8244	0.6536	0.1985	0.2626	0.3197	0.2973	0.2089	GeneBody
chr10:126911461-126911560	100	4	1.05e-12	0.795	0.7235	0.1813	0.2882	0.219	0.1959	0.2049	GeneBody
chr10:126912448-126912532	85	7	2.8e-08	0.82	0.6836	0.1896	0.3045	0.3312	0.2231	0.3146	GeneBody
chr10:126912533-126912581	49	2	1.82e-06	0.8608	0.7836	0.1579	0.3221	0.4183	0.3427	0.2925	GeneBody
chr10:126942117-126942183	67	6	3.82e-10	0.7083	0.544	0.0599	0.197	0.1297	0.1189	0.2037	GeneBody
chr10:126981040-126981107	68	3	0.00260751	0.8667	0.3056	0.037	0.28	0.2222	0.0909	0	GeneBody
chr10:126991828-126991981	154	1	1.17e-07	0.6905	0.5275	0.0559	0.2434	0.0955	0.0667	0.0945	GeneBody
chr10:127007539-127007721	183	1	3.28e-06	0.8269	0.2361	0.0561	0.2673	0.0729	0.1515	0.1	GeneBody
chr10:127007539-127007721	183	1	3.28e-06	0.8269	0.2361	0.0561	0.2673	0.0729	0.1515	0.1	GeneBody
chr10:127052333-127052447	115	5	1.84e-13	0.7591	0.5812	0.0661	0.1514	0.1226	0.1023	0.1656	GeneBody
chr10:127052728-127052839	112	5	3.99e-09	0.8755	0.7775	0.1493	0.2864	0.2613	0.2634	0.2263	GeneBody
chr10:127064925-127065102	178	4	1.45e-09	0.7939	0.6125	0.1717	0.2415	0.1874	0.2203	0.2217	GeneBody
chr10:127087398-127087498	101	2	2.01e-06	0.9248	0.8793	0.2935	0.476	0.4586	0.4365	0.2821	GeneBody
chr10:127135193-127135317	125	3	1.14e-10	0.7228	0.3669	0.0313	0.1579	0.0749	0.0995	0.1217	GeneBody
chr10:127140846-127140987	142	2	1.69e-08	0.8583	0.6473	0.2123	0.3624	0.211	0.256	0.1627	GeneBody
chr10:127140846-127140987	142	2	1.69e-08	0.8583	0.6473	0.2123	0.3624	0.211	0.256	0.1627	GeneBody
chr10:127166360-127166436	77	1	6.02e-07	0.717	0.5	0.0154	0.1925	0.1594	0.1414	0.1842	GeneBody
chr10:127166360-127166436	77	1	6.02e-07	0.717	0.5	0.0154	0.1925	0.1594	0.1414	0.1842	GeneBody
chr10:127171796-127171999	204	7	3.31e-09	0.8667	0.581	0.0383	0.25	0.1469	0.2045	0.1017	GeneBody
chr10:127171796-127171999	204	7	3.31e-09	0.8667	0.581	0.0383	0.25	0.1469	0.2045	0.1017	GeneBody
chr10:127175409-127175546	138	11	7.04e-09	0.8638	0.5821	0.1106	0.1578	0.1291	0.1933	0.2048	GeneBody
chr10:127175409-127175546	138	11	7.04e-09	0.8638	0.5821	0.1106	0.1578	0.1291	0.1933	0.2048	GeneBody
chr10:127175701-127175798	98	7	8.45e-08	0.8581	0.6243	0.205	0.2753	0.1411	0.2053	0.1611	GeneBody
chr10:127175701-127175798	98	7	8.45e-08	0.8581	0.6243	0.205	0.2753	0.1411	0.2053	0.1611	GeneBody
chr10:127175799-127175916	118	4	1.02e-07	0.8163	0.7406	0.1687	0.2108	0.2719	0.2982	0.2234	GeneBody
chr10:127175799-127175916	118	4	1.02e-07	0.8163	0.7406	0.1687	0.2108	0.2719	0.2982	0.2234	GeneBody
chr10:127176377-127176457	81	1	4.54e-05	0.8162	0.7742	0.2376	0.2492	0.3127	0.3499	0.3226	GeneBody
chr10:127176377-127176457	81	1	4.54e-05	0.8162	0.7742	0.2376	0.2492	0.3127	0.3499	0.3226	GeneBody
chr10:127181751-127181927	177	1	3.27e-08	0.8108	0.7692	0.1349	0.2768	0.1808	0.4068	0.1879	GeneBody
chr10:127181751-127181927	177	1	3.27e-08	0.8108	0.7692	0.1349	0.2768	0.1808	0.4068	0.1879	GeneBody
chr10:127267681-127267798	118	4	9.3e-12	0.8825	0.6691	0.1688	0.2762	0.3178	0.1998	0.1627	GeneBody
chr10:127344001-127344191	191	3	3.63e-05	0.8308	0.7042	0.1057	0.3186	0.2164	0.3719	0.1846	GeneBody
chr10:127344192-127344279	88	3	1.31e-12	0.7129	0.5161	0.0717	0.2205	0.1522	0.1565	0.1127	GeneBody
chr10:127347268-127347388	121	5	3.51e-11	0.816	0.6268	0.1681	0.2609	0.2297	0.2091	0.261	GeneBody
chr10:127347389-127347449	61	4	2.21e-14	0.6865	0.7056	0.0568	0.1526	0.1362	0.1497	0.22	GeneBody
chr10:127386989-127387074	86	1	1.78e-05	0.7419	0.395	0.0595	0.1919	0.0667	0.1098	0.1776	GeneBody
chr10:127416802-127416879	78	2	8.79e-10	0.7722	0.4105	0.0959	0.2453	0.0973	0.1035	0.1626	GeneBody
chr10:127418732-127418922	191	3	4.38e-08	0.8356	0.4252	0.0593	0.1818	0.1757	0.2431	0.1282	GeneBody
chr10:127420341-127420423	83	2	9.01e-09	0.7568	0.164	0.0288	0.1813	0.0481	0.0726	0.1101	GeneBody
chr10:127424585-127424682	98	5	5.46e-12	0.816	0.5648	0.0763	0.2026	0.1192	0.1376	0.1398	GeneBody
chr10:127449094-127449178	85	1	0.000134042	0.8684	0.5714	0.1098	0.4038	0.4127	0.2532	0.2393	GeneBody
chr10:127451232-127451411	180	5	0.00176943	0.7381	0.5611	0.097	0.3684	0.1514	0.2065	0.1657	GeneBody
chr10:127489409-127489492	84	7	6.68e-08	0.8246	0.7438	0.1975	0.2709	0.2582	0.3607	0.3694	InterGenic
chr10:127529358-127529461	104	4	1.39e-13	0.7773	0.5318	0.0962	0.164	0.0839	0.1987	0.2337	InterGenic
chr10:127537256-127537331	76	3	3.87e-13	0.7238	0.6192	0.1049	0.2114	0.1415	0.1888	0.2432	InterGenic
chr10:127605830-127605914	85	6	1.01e-09	0.7448	0.7217	0.1185	0.2538	0.2174	0.298	0.2466	InterGenic
chr10:127605915-127605963	49	2	1.16e-06	0.7647	0.6346	0.1084	0.2281	0.3068	0.2296	0.2342	InterGenic
chr10:127696796-127696876	81	1	1.25e-07	0.8636	0.3952	0.1391	0.2098	0.1783	0.1693	0.1156	InterGenic
chr10:127764680-127764898	219	1	1.41e-05	0.7727	0.7843	0.0714	0.3415	0.1957	0.2727	0.1364	InterGenic
chr10:127812860-127813001	142	1	0.0260874	0.75	0.7895	0.1343	0.3387	0.3125	0.493	0.2821	InterGenic
chr10:127885848-127886049	202	4	3.63e-05	0.8448	0.1938	0.0529	0.2215	0.0556	0.1127	0.18	GeneBody
chr10:127971622-127971773	152	6	9.77e-10	0.7228	0.5588	0.0445	0.2003	0.0902	0.1447	0.1191	GeneBody
chr10:127978647-127978737	91	3	5.02e-11	0.7848	0.6423	0.1273	0.2155	0.2176	0.2146	0.1869	GeneBody
chr10:127996614-127996768	155	4	1.28e-08	0.7983	0.7098	0.1529	0.3355	0.2136	0.2249	0.1931	GeneBody
chr10:128151616-128151833	218	3	9.11e-08	0.7922	0.6828	0.2677	0.5721	0.2773	0.2381	0.1395	InterGenic
chr10:128297271-128297475	205	1	2.73e-10	0.8406	0.5493	0.0558	0.1618	0.0854	0.1168	0.1748	GeneBody
chr10:128319599-128319801	203	5	1.14e-08	0.6897	0.4783	0.0697	0.1194	0.0983	0.1202	0.1165	GeneBody
chr10:128326329-128326408	80	5	1.95e-09	0.8102	0.5265	0.1166	0.2564	0.2636	0.2244	0.2027	InterGenic
chr10:128326409-128326554	146	8	8.63e-08	0.8665	0.748	0.208	0.3958	0.2867	0.2837	0.2447	InterGenic
chr10:128384245-128384433	189	4	2.73e-10	0.8155	0.7192	0.1259	0.2716	0.1308	0.3035	0.1582	InterGenic
chr10:128465864-128465972	109	2	3.3e-09	0.7979	0.228	0.0707	0.1834	0.1538	0.0744	0.1825	InterGenic
chr10:128470017-128470234	218	12	6.09e-07	0.782	0.3868	0.0977	0.2304	0.1773	0.1379	0.1223	InterGenic
chr10:128470348-128470389	42	2	3.85e-13	0.8244	0.5653	0.0652	0.2539	0.2065	0.0981	0.1846	InterGenic
chr10:128500322-128500395	74	7	5.27e-13	0.7326	0.6793	0.0759	0.1949	0.2149	0.1947	0.1313	InterGenic
chr10:128556203-128556317	115	2	7.42e-08	0.723	0.5813	0.0755	0.2262	0.1612	0.1987	0.1979	InterGenic
chr10:128589263-128589440	178	6	1.96e-10	0.6993	0.7248	0.1045	0.1731	0.1429	0.1813	0.1822	InterGenic
chr10:128713101-128713143	43	3	4.38e-05	0.7491	0.6157	0.185	0.3375	0.1769	0.1672	0.1296	InterGenic
chr10:128754462-128754595	134	3	1.14e-09	0.7911	0.8322	0.2242	0.3266	0.3333	0.3208	0.2692	InterGenic
chr10:128778995-128779139	145	3	3.06e-08	0.7263	0.6212	0.102	0.3199	0.1503	0.1505	0.1168	InterGenic
chr10:128823807-128823922	116	3	2.93e-10	0.8018	0.5497	0.1053	0.2306	0.1839	0.1869	0.1672	InterGenic
chr10:128865248-128865448	201	2	2.45e-06	0.8182	0.5556	0.1434	0.3134	0.4367	0.1005	0.2039	InterGenic
chr10:128869177-128869370	194	5	6.99e-10	0.6466	0.7778	0.0839	0.2929	0.2065	0.1496	0.25	InterGenic
chr10:128882394-128882605	212	3	0.000384786	0.8364	0.4786	0.1293	0.2389	0.2786	0.2395	0.1455	InterGenic
chr10:128914769-128914811	43	3	7.06e-12	0.7406	0.6592	0.085	0.3086	0.3603	0.1786	0.1555	GeneBody
chr10:128927162-128927256	95	1	3.31e-09	0.7931	0.9147	0.2406	0.4259	0.425	0.2213	0.2746	InterGenic
chr10:128938716-128938878	163	1	1.66e-12	0.5849	0.8915	0.0944	0.2871	0.331	0.3684	0.1523	InterGenic
chr10:129252803-129252912	110	1	0.0406581	0.8571	0.8919	0.359	0.4545	0.625	0.1935	0.2857	InterGenic
chr10:129395050-129395234	185	4	3.02e-10	0.8253	0.5551	0.1384	0.3371	0.2311	0.2251	0.1922	InterGenic
chr10:129404059-129404162	104	2	2.79e-06	0.8182	0.5613	0.0712	0.2677	0.2896	0.205	0.2113	InterGenic
chr10:129419322-129419510	189	4	0.00288041	0.7451	0.6154	0.1019	0.38	0.2727	0.1275	0.0833	InterGenic
chr10:129868582-129868743	162	5	6.68e-06	0.7568	0.7377	0.1703	0.3406	0.2292	0.2558	0.1858	GeneBody
chr10:129914665-129914773	109	3	0.0022722	0.8039	0.3941	0.0717	0.271	0.2058	0.1164	0.2843	GeneBody
chr10:129945482-129945613	132	2	3.42e-07	0.8539	0.9277	0.3867	0.2952	0.3919	0.4545	0.4658	GeneBody
chr10:129953591-129953661	71	8	1.24e-07	0.7424	0.4837	0.0605	0.2027	0.2203	0.1615	0.1248	GeneBody
chr10:129954605-129954744	140	2	0.000100304	0.8878	0.7477	0.1865	0.4033	0.2848	0.3727	0.2171	GeneBody
chr10:129991571-129991684	114	2	1.62e-07	0.7297	0.6087	0.1175	0.1821	0.2241	0.2105	0.1825	InterGenic
chr10:130014604-130014778	175	7	8.88e-07	0.822	0.5387	0.1833	0.3115	0.2727	0.2038	0.1595	InterGenic
chr10:130027232-130027337	106	8	6.33e-08	0.7317	0.4969	0.1466	0.1433	0.281	0.034	0.1061	InterGenic
chr10:130032852-130032919	68	3	6.02e-08	0.7732	0.5071	0.1144	0.2948	0.094	0.095	0.1861	InterGenic
chr10:130053366-130053579	214	2	0.0429927	0.9149	0.6374	0.2233	0.3636	0.268	0.4396	0.3438	InterGenic
chr10:130055667-130055801	135	4	4.45e-05	0.9118	0.3089	0.223	0.296	0.246	0.2316	0.2268	InterGenic
chr10:130338215-130338325	111	2	0.000175575	0.8426	0.6131	0.1227	0.25	0.25	0.2825	0.6531	InterGenic
chr10:130365888-130366009	122	1	0.000134766	0.8438	0.7317	0.2857	0.3593	0.2836	0.8012	0.7168	InterGenic
chr10:130372413-130372527	115	4	4.78e-06	0.631	0.8198	0.1472	0.2286	0.1787	0.569	0.7072	InterGenic
chr10:130431798-130431840	43	1	6.03e-05	0.813	0.4712	0.0858	0.1592	0.0688	0.4362	0.4025	InterGenic
chr10:130543939-130544016	78	3	0.000298548	0.8943	0.8454	0.3344	0.3231	0.3317	0.5256	0.5695	InterGenic
chr10:130544094-130544222	129	1	0.000246709	0.7623	0.6489	0.155	0.2255	0.1916	0.3091	0.5242	InterGenic
chr10:130761976-130762076	101	5	2.06e-10	0.8097	0.4108	0.0995	0.1805	0.1007	0.0998	0.1595	InterGenic
chr10:130777741-130777959	219	6	4.31e-07	0.8174	0.4071	0.1441	0.1284	0.0598	0.0828	0.1205	InterGenic
chr10:130792837-130793031	195	6	9.58e-10	0.8072	0.3992	0.0741	0.1897	0.0588	0.0792	0.1754	InterGenic
chr10:130812686-130812858	173	3	2.05e-08	0.8528	0.5523	0.1767	0.2274	0.2542	0.1769	0.2259	InterGenic
chr10:130874924-130875039	116	2	2.4e-05	0.876	0.644	0.2393	0.2835	0.1304	0.3835	0.3257	InterGenic
chr10:130875935-130876145	211	3	8.98e-05	0.824	0.5735	0.1362	0.247	0.1383	0.2885	0.1711	InterGenic
chr10:131011088-131011258	171	6	8.33e-08	0.7471	0.6417	0.1068	0.2594	0.1316	0.2709	0.1885	InterGenic
chr10:131013334-131013521	188	4	2.29e-07	0.8529	0.5882	0.1622	0.2848	0.1484	0.2237	0.223	InterGenic
chr10:131013522-131013613	92	1	7.83e-11	0.8356	0.569	0.0608	0.2195	0.1064	0.1445	0.1694	InterGenic
chr10:131032627-131032817	191	6	1.39e-12	0.8299	0.499	0.0541	0.2413	0.1105	0.1255	0.1324	InterGenic
chr10:131075533-131075582	50	4	1.73e-07	0.841	0.551	0.2275	0.3143	0.2632	0.17	0.2103	InterGenic
chr10:131078159-131078309	151	5	3.49e-08	0.7842	0.1174	0.0559	0.2226	0.1046	0.0738	0.0837	InterGenic
chr10:131080640-131080736	97	1	2.07e-08	0.7531	0.2453	0.0588	0.1648	0.0847	0.0573	0.0924	InterGenic
chr10:131093041-131093113	73	10	2.42e-12	0.7749	0.6867	0.154	0.1741	0.2897	0.2164	0.2176	Promoter
chr10:131093041-131093113	73	10	2.42e-12	0.7749	0.6867	0.154	0.1741	0.2897	0.2164	0.2176	GeneBody
chr10:131093449-131093490	42	3	1.37e-05	0.8333	0.5166	0.1524	0.1526	0.2554	0.2177	0.2944	Promoter
chr10:131093449-131093490	42	3	1.37e-05	0.8333	0.5166	0.1524	0.1526	0.2554	0.2177	0.2944	GeneBody
chr10:131094142-131094327	186	7	2.8e-08	0.7529	0.4704	0.0863	0.2321	0.1146	0.1615	0.0825	Promoter
chr10:131094142-131094327	186	7	2.8e-08	0.7529	0.4704	0.0863	0.2321	0.1146	0.1615	0.0825	GeneBody
chr10:131097642-131097827	186	1	0.000964954	0.7391	0.7568	0.1208	0.3597	0.3529	0.1667	0.2959	GeneBody
chr10:131109558-131109769	212	9	1.92e-06	0.7889	0.5174	0.0567	0.2081	0.2074	0.1098	0.0698	GeneBody
chr10:131109770-131109987	218	7	2.22e-07	0.8602	0.445	0.0459	0.1838	0.1561	0.0717	0.0966	GeneBody
chr10:131126501-131126625	125	5	1.11e-09	0.8179	0.4243	0.0755	0.1564	0.2171	0.1365	0.1502	GeneBody
chr10:131135733-131135888	156	2	1.14e-07	0.8144	0.4545	0.0519	0.244	0.2099	0.159	0.1905	GeneBody
chr10:131142340-131142440	101	2	1.14e-10	0.8315	0.6339	0.123	0.2932	0.287	0.125	0.2047	GeneBody
chr10:131219918-131220077	160	5	4.37e-06	0.8	0.4	0.1562	0.205	0.216	0.1562	0.1182	GeneBody
chr10:131222928-131223074	147	4	9.41e-09	0.7308	0.4979	0.048	0.1576	0.2065	0.1538	0.1095	GeneBody
chr10:131252582-131252757	176	6	9.8e-12	0.8467	0.6927	0.0772	0.2537	0.1879	0.1406	0.1945	GeneBody
chr10:131260149-131260275	127	13	3.08e-08	0.8567	0.6503	0.1642	0.2386	0.2272	0.1658	0.1825	GeneBody
chr10:131260276-131260344	69	5	1.76e-09	0.8184	0.4555	0.1088	0.216	0.2764	0.0835	0.1346	GeneBody
chr10:131322869-131322951	83	3	1.95e-11	0.811	0.3815	0.0376	0.2139	0.1201	0.0852	0.1314	InterGenic
chr10:131343954-131344116	163	2	3.96e-10	0.7917	0.5536	0.1004	0.2525	0.1799	0.1814	0.1357	InterGenic
chr10:131399411-131399575	165	4	2.72e-12	0.7087	0.6067	0.037	0.2049	0.1282	0.1703	0.1356	InterGenic
chr10:131403174-131403213	40	4	2.59e-11	0.6701	0.4159	0.031	0.0945	0.093	0.0579	0.0835	InterGenic
chr10:131411727-131411830	104	1	4.64e-06	0.8046	0.6331	0.2415	0.239	0.2997	0.1734	0.2492	InterGenic
chr10:131495972-131496138	167	10	4.03e-08	0.7644	0.3578	0.0491	0.1923	0.1283	0.1122	0.1938	InterGenic
chr10:131518752-131518794	43	3	1.89e-09	0.7958	0.4527	0.0501	0.3696	0.2483	0.0871	0.2025	InterGenic
chr10:131533212-131533288	77	2	1.09e-09	0.8287	0.5667	0.1658	0.2314	0.2216	0.2173	0.2278	InterGenic
chr10:131545857-131545990	134	3	4.14e-11	0.8	0.5409	0.0221	0.2557	0.1045	0.1206	0.1074	InterGenic
chr10:131559460-131559523	64	3	3.07e-10	0.7149	0.5716	0.068	0.2595	0.211	0.1382	0.1591	InterGenic
chr10:131608847-131608914	68	6	1.59e-11	0.7277	0.4839	0.0932	0.1296	0.1652	0.0976	0.1761	InterGenic
chr10:131616388-131616515	128	1	7.94e-08	0.9012	0.7548	0.1241	0.317	0.2222	0.2042	0.2848	InterGenic
chr10:131616762-131616895	134	8	0.00181325	0.88	0.8214	0.28	0.4231	0.4462	0.1176	0.1667	InterGenic
chr10:131617016-131617172	157	7	6.33e-10	0.7556	0.675	0.1069	0.1772	0.1477	0.1661	0.1637	InterGenic
chr10:131622420-131622519	100	4	2.29e-09	0.7458	0.3964	0.0516	0.1859	0.1389	0.1171	0.1345	InterGenic
chr10:131650355-131650553	199	7	0.000563009	0.6949	0.589	0.096	0.1088	0.098	0.25	0.0636	InterGenic
chr10:131723459-131723627	169	2	3.67e-07	0.8642	0.4286	0.0784	0.1649	0.1023	0.1442	0.1367	InterGenic
chr10:131736540-131736616	77	2	7.37e-09	0.7952	0.8198	0.2399	0.3272	0.3103	0.4725	0.2968	InterGenic
chr10:131748017-131748098	82	4	7.15e-06	0.8793	0.6162	0.1567	0.3293	0.3649	0.2536	0.3355	InterGenic
chr10:131832025-131832104	80	2	2.54e-08	0.776	0.4101	0.0626	0.1646	0.1784	0.0855	0.1136	GeneBody
chr10:131832467-131832619	153	6	6.14e-09	0.7836	0.5123	0.0763	0.234	0.1673	0.1775	0.1283	GeneBody
chr10:131843808-131843969	162	4	8.68e-08	0.7261	0.5597	0.1081	0.1553	0.1051	0.1486	0.3088	InterGenic
chr10:131846899-131846991	93	5	2.01e-08	0.767	0.2669	0.0686	0.2586	0.1306	0.0812	0.1152	InterGenic
chr10:131847084-131847302	219	11	4.24e-10	0.8193	0.489	0.121	0.2358	0.2096	0.1354	0.0913	InterGenic
chr10:131849823-131850011	189	4	3.6e-05	0.8246	0.488	0.0458	0.1802	0.0909	0.0578	0.25	InterGenic
chr10:131870656-131870863	208	5	9.13e-08	0.8046	0.4305	0.1139	0.2425	0.1333	0.184	0.0866	InterGenic
chr10:132000827-132000957	131	3	0.00810487	0.4	0.125	0.1667	0.5263	0	0.6944	0.65	InterGenic
chr10:132048729-132048934	206	12	8.87e-07	0.7717	0.6821	0.188	0.3669	0.1822	0.5951	0.6937	InterGenic
chr10:132122309-132122523	215	4	6.23e-05	0.75	0.3023	0.0227	0.193	0.122	0.0789	0.0476	GeneBody
chr10:132261486-132261688	203	3	0.0349864	0.8182	0.8507	0.1237	0.5347	0.5806	0.4583	0.5714	GeneBody
chr10:132817548-132817710	163	10	8.26e-07	0.8186	0.4873	0.1212	0.2239	0.1855	0.2474	0.1661	GeneBody
chr10:132881639-132881678	40	4	3.28e-05	0.8416	0.254	0.1227	0.2031	0.2837	0.1485	0.2587	GeneBody
chr10:132920016-132920098	83	7	1.19e-09	0.7964	0.1509	0.0678	0.2968	0.2027	0.0904	0.1548	GeneBody
chr10:133016181-133016302	122	6	1.17e-06	0.9186	0.2046	0.1814	0.4551	0.3711	0.2681	0.3068	InterGenic
chr10:133020133-133020311	179	2	1.41e-10	0.8198	0.0781	0.045	0.1606	0.1257	0.1395	0.1802	InterGenic
chr10:133031174-133031266	93	8	1.03e-10	0.8022	0.1644	0.1017	0.2018	0.1957	0.105	0.1355	InterGenic
chr10:133031549-133031640	92	4	1.11e-09	0.761	0.06	0.054	0.1447	0.1064	0.0541	0.0807	InterGenic
chr10:133037222-133037289	68	4	0.00693763	1	0.3	0	0.25	0.4	0.2	0	InterGenic
chr10:133042999-133043172	174	8	9.92e-07	0.8312	0.276	0.0973	0.1943	0.194	0.2014	0.213	InterGenic
chr10:133058077-133058140	64	1	0.0155392	0.9077	0.4444	0.2973	0.2931	0.1228	0.4133	0.4545	InterGenic
chr10:133091691-133091856	166	5	2.24e-06	0.8367	0.3645	0.1118	0.253	0.1622	0.174	0.2033	GeneBody
chr10:133091691-133091856	166	5	2.24e-06	0.8367	0.3645	0.1118	0.253	0.1622	0.174	0.2033	Promoter
chr10:133095441-133095544	104	8	8.84e-07	0.8438	0.2284	0.1124	0.3284	0.2852	0.1756	0.2415	GeneBody
chr10:133161898-133162016	119	10	2.45e-05	0.8895	0.613	0.186	0.3532	0.3326	0.1755	0.1967	GeneBody
chr10:133162404-133162536	133	3	4.74e-05	0.8493	0.3437	0.187	0.218	0.0809	0.1379	0.1475	GeneBody
chr11:258638-258840	203	7	0.00890592	1	0.2963	0.5385	1	0.75	0.35	0.8889	InterGenic
chr11:551074-551203	130	2	0.0197021	1	0.1379	0.5952	0.4722	0.4419	0.5333	0.5424	GeneBody
chr11:734805-734851	47	4	0.0301267	1	0.25	0.814	0.9	1	0.9	1	InterGenic
chr11:735981-736028	48	5	0.0267937	0.8	0	0.9091	0.8	0.6	1	0.8	InterGenic
chr11:1088508-1088628	121	3	0.0436306	0.8611	0.4615	0.5	0	0.7619	0.6029	0.8475	GeneBody
chr11:1206461-1206544	84	4	3.9e-12	0.8019	0.1499	0.1085	0.2124	0.1644	0.1668	0.2137	InterGenic
chr11:1326103-1326187	85	5	0.0161156	1	0.75	0.2222	0.8	1	0.8	0.8182	InterGenic
chr11:1698986-1699112	127	5	0.000289679	1	0.1667	0.127	0.25	0.1176	0.2326	0.0385	InterGenic
chr11:1726483-1726689	207	1	0.000101931	0.8511	0.7436	0.2914	0.4444	0.3902	0.1988	0.2569	InterGenic
chr11:1779894-1780111	218	6	4.43e-10	0.7391	0.1589	0.1238	0.1948	0.0637	0.0123	0.0964	Promoter
chr11:1841522-1841577	56	4	1.13e-06	0.8008	0.1816	0.4632	0.7554	0.4354	0.2459	0.2478	GeneBody
chr11:1842271-1842386	116	5	6.18e-09	0.8617	0.2679	0.7214	0.7953	0.4577	0.3223	0.3012	InterGenic
chr11:2040776-2040910	135	6	0.0012909	0.5143	0.5682	0.0761	1	0.0625	0.3047	0.2781	InterGenic
chr11:2086522-2086711	190	4	3.14e-05	0.7857	0.4909	0.1767	0.1827	0.1364	0.1705	0.1942	InterGenic
chr11:2146980-2147143	164	3	2.22e-09	0.7692	0.082	0.0492	0.264	0.0645	0.0887	0.0909	GeneBody
chr11:2146980-2147143	164	3	2.22e-09	0.7692	0.082	0.0492	0.264	0.0645	0.0887	0.0909	GeneBody
chr11:2177255-2177331	77	5	2.32e-09	0.8156	0.1709	0.1178	0.2126	0.146	0.1097	0.176	InterGenic
chr11:2211345-2211561	217	6	9.54e-07	0.8017	0.5235	0.1098	0.3288	0.2308	0.0916	0.1667	InterGenic
chr11:2303735-2303816	82	1	0.000969106	0.9118	0.3036	0.4074	0.2704	0.0714	0.2311	0.2781	Promoter
chr11:2303735-2303816	82	1	0.000969106	0.9118	0.3036	0.4074	0.2704	0.0714	0.2311	0.2781	GeneBody
chr11:3201499-3201637	139	5	6.24e-06	0.8764	0.3563	0.1533	0.2009	0.2593	0.1586	0.1994	InterGenic
chr11:3462583-3462732	150	3	5.92e-05	1	0.2	0.0833	0.322	0.1739	0.1222	0.125	GeneBody
chr11:3491785-3491910	126	4	0.000113606	1	0.8571	0.2966	1	0.3276	0.2	0.3864	GeneBody
chr11:3491785-3491910	126	4	0.000113606	1	0.8571	0.2966	1	0.3276	0.2	0.3864	GeneBody
chr11:3491785-3491910	126	4	0.000113606	1	0.8571	0.2966	1	0.3276	0.2	0.3864	GeneBody
chr11:4290799-4290867	69	3	4.71e-09	0.8508	0.8432	0.1793	0.3952	0.3687	0.4503	0.4304	Promoter
chr11:4954915-4955032	118	3	2.11e-05	0.8991	0.869	0.1807	0.2796	0.2104	0.2403	0.341	GeneBody
chr11:4954915-4955032	118	3	2.11e-05	0.8991	0.869	0.1807	0.2796	0.2104	0.2403	0.341	GeneBody
chr11:5144472-5144512	41	6	0.00192979	0.8987	0.9506	0.2649	0.4556	0.4299	0.5435	0.5504	GeneBody
chr11:5590019-5590070	52	3	0.00529598	0.8125	0.6333	0.4426	0.4706	0	0.3431	0.5882	GeneBody
chr11:5590019-5590070	52	3	0.00529598	0.8125	0.6333	0.4426	0.4706	0	0.3431	0.5882	GeneBody
chr11:5901296-5901472	177	2	1.6e-08	0.7578	0.6027	0.1168	0.3487	0.1538	0.1944	0.1603	GeneBody
chr11:5901296-5901472	177	2	1.6e-08	0.7578	0.6027	0.1168	0.3487	0.1538	0.1944	0.1603	GeneBody
chr11:5901296-5901472	177	2	1.6e-08	0.7578	0.6027	0.1168	0.3487	0.1538	0.1944	0.1603	Promoter
chr11:5936634-5936677	44	1	1.47e-07	0.9097	0.5566	0.1937	0.263	0.1459	0.1663	0.2561	GeneBody
chr11:5936985-5937101	117	3	2.15e-10	0.754	0.5203	0.1031	0.311	0.1144	0.1493	0.2595	GeneBody
chr11:9458973-9459174	202	14	0.00189017	0.2384	0.9259	0.4576	0.9094	0.5108	0.4784	0.5498	Promoter
chr11:10548105-10548209	105	2	1.59e-05	0.8	0.6176	0.1828	0.4295	0.4672	0.1866	0.1742	GeneBody
chr11:10736986-10737186	201	4	7.81e-05	0.8478	0.0517	0.1768	0.5615	0.3361	0.2384	0.1518	InterGenic
chr11:11332568-11332672	105	1	0.000712056	0.7273	0.6842	0.1944	0.3143	0.1842	0.5455	0.1364	GeneBody
chr11:11554721-11554905	185	1	0.00867328	0.84	0.6809	0.2874	0.1707	0.3514	0.2115	0.3261	GeneBody
chr11:11774808-11774931	124	1	0.000501943	0.5238	0.3725	0.1538	0.2105	0.0847	0.7778	0.5811	InterGenic
chr11:12395304-12395439	136	3	6.7e-09	0.895	0.6262	0.2019	0.2936	0.1674	0.2752	0.2967	GeneBody
chr11:12437982-12438115	134	8	0.000525293	0.6667	0	0.1094	0.2143	0.0217	0.4853	0.5072	GeneBody
chr11:12442954-12443155	202	8	0.0114731	0.7692	0.6897	0.1154	0.0645	0.0968	0.375	0.3438	GeneBody
chr11:12564617-12564685	69	4	1.83e-11	0.6684	0.7944	0.1506	0.1904	0.1238	0.3029	0.2443	InterGenic
chr11:12772932-12773074	143	2	0.000780552	0.6552	0.7872	0.1882	0.2	0.2029	0.3333	0.2078	GeneBody
chr11:12819609-12819745	137	6	0.00107982	0.8636	0.7895	0.0952	0.3281	0.1061	0.36	0.322	GeneBody
chr11:12836227-12836275	49	2	5.76e-08	0.8182	0.8814	0.1	0.3407	0.2143	0.2471	0.2115	GeneBody
chr11:12839132-12839266	135	3	4.9e-06	0.8205	0.8431	0.1553	0.2671	0.2686	0.4019	0.3795	GeneBody
chr11:12845125-12845255	131	3	2.95e-07	0.6322	0.7791	0.1244	0.255	0.1707	0.2517	0.1969	GeneBody
chr11:12845125-12845255	131	3	2.95e-07	0.6322	0.7791	0.1244	0.255	0.1707	0.2517	0.1969	Promoter
chr11:12855872-12856067	196	1	1.27e-05	0.7206	0.9083	0.1494	0.28	0.2101	0.3963	0.3958	GeneBody
chr11:12869922-12869971	50	5	3.71e-08	0.7534	0.9103	0.2231	0.2599	0.2729	0.2832	0.3372	GeneBody
chr11:12870570-12870760	191	7	3.04e-09	0.787	0.6993	0.0912	0.2926	0.1256	0.2659	0.2117	GeneBody
chr11:13846194-13846289	96	1	3.42e-06	0.775	0.4848	0.0602	0.1933	0.0792	0.2561	0.1197	GeneBody
chr11:13846194-13846289	96	1	3.42e-06	0.775	0.4848	0.0602	0.1933	0.0792	0.2561	0.1197	GeneBody
chr11:13846194-13846289	96	1	3.42e-06	0.775	0.4848	0.0602	0.1933	0.0792	0.2561	0.1197	GeneBody
chr11:14098088-14098281	194	9	5.32e-07	0.7903	0.6889	0.1404	0.3354	0.1485	0.3103	0.2782	GeneBody
chr11:14139804-14140012	209	1	6.78e-05	0.973	0.5286	0.046	0.6852	0.3529	0.339	0.2647	GeneBody
chr11:15581489-15581665	177	3	1.51e-05	0.7468	0.4839	0.126	0.2517	0.0597	0.105	0.2719	GeneBody
chr11:15581489-15581665	177	3	1.51e-05	0.7468	0.4839	0.126	0.2517	0.0597	0.105	0.2719	GeneBody
chr11:15899445-15899632	188	1	0.000562689	0.7755	0.6667	0.3247	0.3053	0.1321	0.7252	0.5714	InterGenic
chr11:16901640-16901837	198	2	0.00190566	0.7917	0.8026	0.9815	0.8026	0.2809	0.9545	0.9625	GeneBody
chr11:17531555-17531688	134	1	0.000456008	0.832	0.5463	0.1399	0.2824	0.1287	0.4415	0.2968	GeneBody
chr11:17722815-17722946	132	2	3.71e-09	0.8623	0.1676	0.0802	0.2911	0.1714	0.1887	0.1975	InterGenic
chr11:18819338-18819454	117	3	8.93e-07	0.8786	0.7895	0.3333	0.3563	0.2903	0.2441	0.3401	InterGenic
chr11:19702587-19702701	115	1	9.12e-06	0.619	0.2	0.2336	0.7262	0.7815	0.3421	0.2832	GeneBody
chr11:20650827-20650960	134	11	0.00242083	0.9	0.5	0.2	0.3333	0.4286	0.12	0.2308	GeneBody
chr11:20756499-20756714	216	5	0.000812862	0.7407	0.7619	0.2043	0.2361	0.1649	0.2321	0.32	GeneBody
chr11:20776187-20776362	176	4	3.34e-06	0.6842	0.5784	0.0412	0.2328	0.1813	0.1594	0.1111	GeneBody
chr11:20863477-20863516	40	5	0.0050462	0.9615	0.8077	0.3214	0.3333	0.2632	0.5714	0.5714	GeneBody
chr11:20863712-20863854	143	7	4.91e-06	0.8773	0.6207	0.2005	0.3069	0.2719	0.3031	0.3274	GeneBody
chr11:25452192-25452326	135	8	1.43e-05	0.8	0.6364	0.7391	0.6	0	0.8936	0.8387	InterGenic
chr11:27798982-27799132	151	4	9.26e-07	0.8406	0.75	0.2558	0.2972	0.2262	0.3145	0.4376	GeneBody
chr11:28351204-28351409	206	6	0.0120859	0.8537	0.6522	0.1364	0.4156	0.2093	0.4	0.339	GeneBody
chr11:28776635-28776755	121	10	6.55e-12	0.8571	0.7628	0.1558	0.2188	0.3082	0.6889	0.6213	GeneBody
chr11:28898788-28898920	133	9	1.12e-08	0.7399	0.5467	0.0719	0.2813	0.2475	0.6051	0.5975	GeneBody
chr11:28973357-28973444	88	5	4.3e-09	0.75	0.7041	0.203	0.306	0.235	0.7498	0.6733	GeneBody
chr11:30297484-30297687	204	2	5.64e-05	0.875	0.3367	0.1818	0.3118	0.2087	0.4574	0.2143	InterGenic
chr11:30403103-30403170	68	5	2.45e-11	0.7323	0.7737	0.1735	0.2714	0.1996	0.3978	0.3549	GeneBody
chr11:30431896-30431982	87	3	0.000218728	0.5	1	0.3585	0.2716	0.2333	0.5703	0.4655	GeneBody
chr11:30506080-30506197	118	4	3.9e-05	0.864	0.8723	0.1714	0.2691	0.1596	0.5364	0.2417	GeneBody
chr11:31327888-31328024	137	4	0.0198601	1	0.6667	0.2308	0.7692	0.3529	0.7778	0.4	GeneBody
chr11:32381272-32381370	99	4	6.83e-10	0.8222	0.5039	0.108	0.2207	0.1168	0.164	0.2101	InterGenic
chr11:32406820-32406954	135	4	0.0420399	0.6875	0.4118	0.0476	0.2826	0.0889	0.0571	0.0833	GeneBody
chr11:32495201-32495369	169	3	0.000114323	0.9091	0.619	0.1204	0.3623	0.1389	0.2768	0.1717	InterGenic
chr11:32640735-32640872	138	6	1.23e-06	0.9128	0.7624	0.2736	0.4532	0.3615	0.3598	0.3636	GeneBody
chr11:33065424-33065561	138	6	0.0164047	0.7273	0.5625	0.7407	0.2727	0	0.6667	0.7568	GeneBody
chr11:33252420-33252487	68	5	3.28e-07	0.9444	0.1846	0.1712	0.4808	0.3982	0.2153	0.2095	InterGenic
chr11:33558994-33559132	139	4	0.00217109	0.6923	0.3333	0.1379	0.6667	0.1	0.0909	0.55	GeneBody
chr11:33667485-33667660	176	4	7.13e-11	0.8219	0.4645	0.1591	0.6623	0.5591	0.2274	0.1389	GeneBody
chr11:33667485-33667660	176	4	7.13e-11	0.8219	0.4645	0.1591	0.6623	0.5591	0.2274	0.1389	GeneBody
chr11:33879341-33879483	143	3	1.14e-07	0.8235	0.4262	0.1081	0.1163	0.1609	0.1562	0.25	GeneBody
chr11:33879341-33879483	143	3	1.14e-07	0.8235	0.4262	0.1081	0.1163	0.1609	0.1562	0.25	Promoter
chr11:33885355-33885554	200	1	0.000122892	0.8913	0.6338	0.2255	0.3704	0.1512	0.3217	0.1373	GeneBody
chr11:34262924-34263062	139	2	1.3e-06	0.7881	0.1778	0.1211	0.425	0.19	0.1485	0.1376	GeneBody
chr11:34667044-34667242	199	3	2.76e-05	0.8742	0.5195	0.1096	0.3322	0.2057	0.2602	0.1327	InterGenic
chr11:35386022-35386089	68	2	2.98e-05	0.8537	0.269	0.0876	0.3927	0.209	0.3382	0.3143	GeneBody
chr11:35435291-35435496	206	2	5.09e-10	0.8049	0.3088	0.0352	0.1359	0.1081	0.0943	0.125	GeneBody
chr11:35853745-35853891	147	2	0.0128753	0.9615	0.7193	0.1579	0.5	0.6286	0.913	0.6786	InterGenic
chr11:35908719-35908814	96	2	2.69e-10	0.6316	0.716	0.0407	0.2243	0.1738	0.2383	0.2169	InterGenic
chr11:35931188-35931318	131	8	0.00050016	0.75	0.75	0.2432	0.1279	0.5	0.6364	0.5909	InterGenic
chr11:35938549-35938752	204	4	3.2e-08	0.8279	0.5709	0.1599	0.2539	0.1451	0.2265	0.1618	InterGenic
chr11:36021599-36021733	135	2	8.01e-10	0.7724	0.6	0.0848	0.2917	0.1519	0.1651	0.1824	GeneBody
chr11:36032967-36033034	68	2	2.52e-09	0.7685	0.8487	0.2059	0.3033	0.1954	0.427	0.4709	GeneBody
chr11:36056043-36056155	113	3	0.000364622	1	0.875	0	0.3889	0.1667	0.2439	0.2593	GeneBody
chr11:36103330-36103448	119	5	0.000436414	0.9091	0.6712	0.1453	0.2703	0.3043	0.1237	0.2903	GeneBody
chr11:36192736-36192813	78	1	1.36e-07	0.8923	0.7	0.3254	0.2582	0.4805	0.1747	0.1029	GeneBody
chr11:36192736-36192813	78	1	1.36e-07	0.8923	0.7	0.3254	0.2582	0.4805	0.1747	0.1029	Promoter
chr11:36346263-36346409	147	6	1.18e-06	0.7213	0.4503	0.0299	0.1656	0.1032	0.1681	0.1862	GeneBody
chr11:36370603-36370805	203	5	1.43e-07	0.7746	0.5023	0.0867	0.2369	0.2059	0.1886	0.183	GeneBody
chr11:36382014-36382081	68	3	1.46e-11	0.8008	0.3897	0.1864	0.1618	0.0682	0.1462	0.174	GeneBody
chr11:36382014-36382081	68	3	1.46e-11	0.8008	0.3897	0.1864	0.1618	0.0682	0.1462	0.174	Promoter
chr11:36405677-36405773	97	1	1.1e-05	0.8478	0.3235	0.0661	0.2883	0.1085	0.2519	0.2079	GeneBody
chr11:36440113-36440328	216	2	8.58e-07	0.75	0.1333	0.0693	0.1733	0.0814	0.1748	0.0962	GeneBody
chr11:36877841-36878042	202	7	3.42e-08	0.815	0.6899	0.1121	0.3175	0.1769	0.1917	0.1849	InterGenic
chr11:37431701-37431851	151	8	0.00140537	0.8056	0.8305	0.2473	0.3514	0.2886	0.3459	0.2326	InterGenic
chr11:37519328-37519517	190	10	1.3e-06	0.6933	0.7236	0.1918	0.129	0.0782	0.3721	0.3611	InterGenic
chr11:37703905-37704053	149	5	0.0348312	0.5714	0.75	0.1364	0.1818	0	0.4762	0.2941	InterGenic
chr11:38481623-38481814	192	5	3.66e-08	0.8608	0.6541	0.2231	0.3962	0.1809	0.1813	0.2068	InterGenic
chr11:38531325-38531392	68	4	0.000295731	0.9048	0.9213	0.3197	0.4737	0.3302	0.561	0.5	InterGenic
chr11:38992944-38993011	68	5	0.0233612	1	0.5	0	0.2222	0.1111	0.3846	0.3333	InterGenic
chr11:39095078-39095228	151	7	9.36e-09	0.7733	0.5672	0.0835	0.1662	0.0894	0.4744	0.6509	InterGenic
chr11:39095229-39095278	50	5	7.65e-09	0.7692	0.8333	0.2062	0.2571	0.3153	0.6983	0.7789	InterGenic
chr11:39203631-39203832	202	8	8.12e-06	0.8	0.7676	0.3134	0.2772	0.3911	0.6473	0.8473	InterGenic
chr11:39273431-39273516	86	4	7.24e-06	0.8494	0.6082	0.192	0.2178	0.1997	0.4969	0.4264	InterGenic
chr11:39312048-39312257	210	9	1.13e-05	0.8824	0.7415	0.2514	0.3175	0.2878	0.5665	0.5595	InterGenic
chr11:39468119-39468250	132	6	2.26e-10	0.7559	0.6694	0.0927	0.1585	0.1384	0.128	0.0984	InterGenic
chr11:39638929-39639064	136	8	5.49e-07	0.8322	0.6324	0.1334	0.2103	0.1605	0.2477	0.1977	InterGenic
chr11:39763671-39763738	68	5	0.0176431	1	0.8182	0.125	0.8889	0.4286	0.2632	0.2759	InterGenic
chr11:39946486-39946685	200	2	8.7e-06	0.8067	0.3402	0.1403	0.2333	0.1173	0.1796	0.0866	InterGenic
chr11:39997530-39997686	157	8	1.28e-06	0.8652	0.5984	0.2127	0.232	0.269	0.2454	0.2143	InterGenic
chr11:39997687-39997735	49	4	1.82e-10	0.8211	0.5864	0.142	0.2112	0.1984	0.1902	0.1554	InterGenic
chr11:40018333-40018467	135	9	5.8e-09	0.7232	0.3927	0.0639	0.1433	0.1107	0.1047	0.0875	InterGenic
chr11:40100613-40100728	116	2	1.4e-07	0.7381	0.2	0.0645	0.12	0.0476	0.1074	0.0484	InterGenic
chr11:40635797-40635933	137	6	2.43e-07	0.8654	0.3371	0.0541	0.1986	0.0651	0.0952	0.1481	GeneBody
chr11:40733168-40733235	68	4	0.0114003	0.75	0.3929	0.0833	0.0741	0.0909	0.411	0.3333	GeneBody
chr11:40837502-40837706	205	1	0.00041979	0.8621	0.5155	0.1989	0.1654	0.3435	0.3922	0.1481	GeneBody
chr11:41218928-41219065	138	6	0.00248078	0.8654	0.5496	0.3929	0.288	0.1111	0.2554	0.4225	GeneBody
chr11:41656592-41656809	218	2	0.000167935	0.7816	0.681	0.1349	0.5141	0.1845	0.2422	0.2214	GeneBody
chr11:41656592-41656809	218	2	0.000167935	0.7816	0.681	0.1349	0.5141	0.1845	0.2422	0.2214	Promoter
chr11:41782311-41782443	133	5	5.95e-06	0.6941	0.461	0.0082	0.583	0.1949	0.0952	0.2158	GeneBody
chr11:41826080-41826186	107	2	2.44e-12	0.7761	0.1613	0.0243	0.2326	0.05	0.0526	0.0879	GeneBody
chr11:42609251-42609452	202	8	0	0	1	0	0	0	0	1	InterGenic
chr11:42738414-42738546	133	6	1.44e-12	0.65	0.6447	0.0382	0.2008	0.0965	0.1301	0.1297	InterGenic
chr11:42949824-42949933	110	4	2.74e-05	0.8217	0.8397	0.2395	0.3568	0.3137	0.3362	0.3016	InterGenic
chr11:43046701-43046768	68	3	2.11e-07	0.7639	0.6564	0.1055	0.203	0.1294	0.1833	0.3131	InterGenic
chr11:43149629-43149745	117	3	1.01e-10	0.724	0.6722	0.1073	0.2285	0.211	0.2277	0.2077	GeneBody
chr11:43251975-43252091	117	4	1.58e-09	0.7579	0.6561	0.1199	0.3147	0.1719	0.1994	0.1814	GeneBody
chr11:44537206-44537344	139	3	1.14e-09	0.8636	0.6345	0.1632	0.4093	0.1888	0.25	0.2456	InterGenic
chr11:44594816-44594943	128	3	0.00324783	0.8252	0.6722	0.2446	0.3548	0.2127	0.2168	0.2645	GeneBody
chr11:44619006-44619081	76	2	1.9e-07	0.7811	0.3495	0.09	0.3497	0.2118	0.098	0.1541	GeneBody
chr11:44791489-44791703	215	4	3.36e-10	0.8154	0.6201	0.1228	0.2458	0.168	0.1447	0.1743	GeneBody
chr11:44811757-44811943	187	1	3.01e-07	0.7619	0.4457	0.0812	0.2558	0.156	0.1429	0.1121	GeneBody
chr11:44864010-44864142	133	6	1.09e-08	0.9291	0.5538	0.1922	0.237	0.0684	0.1582	0.1449	GeneBody
chr11:44906583-44906742	160	2	0.00917361	0.64	0.4783	0.0658	0.1067	0	0.087	0	GeneBody
chr11:44906583-44906742	160	2	0.00917361	0.64	0.4783	0.0658	0.1067	0	0.087	0	GeneBody
chr11:45321360-45321518	159	2	7.21e-10	0.7792	0.4159	0.1047	0.2394	0.0941	0.1307	0.0783	InterGenic
chr11:45380078-45380158	81	1	9.67e-05	0.8317	0.6903	0.2203	0.2596	0.2514	0.3655	0.2898	GeneBody
chr11:45397220-45397328	109	1	1.3e-10	0.7568	0.1356	0.0515	0.2386	0.0879	0.0736	0.0968	GeneBody
chr11:45397220-45397328	109	1	1.3e-10	0.7568	0.1356	0.0515	0.2386	0.0879	0.0736	0.0968	Promoter
chr11:45403050-45403117	68	7	1.36e-08	0.8929	0.3396	0.0303	0.2069	0.0353	0.1111	0.1789	GeneBody
chr11:45553911-45554020	110	1	2.49e-10	0.7692	0.2083	0.0274	0.2113	0.0857	0.0769	0.0641	InterGenic
chr11:45575415-45575591	177	5	1.3e-06	0.6923	0.4056	0.0258	0.114	0.1473	0.0988	0.0391	InterGenic
chr11:45719173-45719363	191	1	1.14e-06	0.8404	0.2782	0.0489	0.259	0.1222	0.1724	0.1223	Promoter
chr11:46850835-46850968	134	3	7.29e-05	0.8732	0.1467	0.1594	0.3838	0.2918	0.3697	0.3359	Promoter
chr11:46850835-46850968	134	3	7.29e-05	0.8732	0.1467	0.1594	0.3838	0.2918	0.3697	0.3359	GeneBody
chr11:46884325-46884457	133	5	0.00179601	0.8182	0.4891	0.0533	0.2973	0.3286	0.172	0.2812	GeneBody
chr11:47174556-47174689	134	7	0.00267786	0.875	1	0.9038	0.9412	0.9167	0.84	0	GeneBody
chr11:47174556-47174689	134	7	0.00267786	0.875	1	0.9038	0.9412	0.9167	0.84	0	Promoter
chr11:47438211-47438414	204	4	0.000105158	0.8947	0.625	0.2941	0.5577	0.125	0.5294	0.675	GeneBody
chr11:48243189-48243270	82	1	3.83e-10	0.75	0.2814	0.0476	0.0921	0.0707	0.0909	0.1239	Promoter
chr11:48308914-48308981	68	6	0.00313486	0.75	0.9231	0.2857	0.0938	0.3478	0.7368	0.7778	InterGenic
chr11:48880450-48880661	212	8	0.000358502	0.9444	0.663	0.2847	0.3106	0.3194	0.5965	0.5875	GeneBody
chr11:48900012-48900202	191	11	2.1e-06	0.92	0.9121	0.178	0.2551	0.2121	0.6949	0.4855	GeneBody
chr11:48955975-48956051	77	3	1.37e-05	0.7778	0.5742	0.0888	0.1824	0.2269	0.5079	0.3586	Promoter
chr11:49010422-49010516	95	2	1.96e-07	0.5276	0.5622	0.0529	0.1332	0.0215	0.5515	0.3734	GeneBody
chr11:49071558-49071709	152	1	1.8e-06	0.5385	0.7561	0.0549	0.1408	0.1474	0.3276	0.186	Promoter
chr11:49073721-49073823	103	4	1.69e-06	0.5889	0.6076	0.0867	0.2506	0.0265	0.5583	0.4754	Promoter
chr11:49270963-49271160	198	2	4.9e-06	0.9429	0.8761	0.2384	0.5085	0.4643	0.5667	0.5455	InterGenic
chr11:49617835-49617902	68	4	0.000515825	1	1	0	0.25	0	0.125	0	GeneBody
chr11:49720297-49720429	133	5	5.7e-09	0.7423	0.6414	0.0991	0.2609	0.1684	0.2269	0.149	GeneBody
chr11:49817987-49818176	190	8	8.13e-07	0.7872	0.5382	0.1184	0.236	0.2345	0.2349	0.1707	GeneBody
chr11:49818205-49818423	219	10	3.65e-08	0.7929	0.7852	0.1802	0.2584	0.2306	0.2992	0.21	GeneBody
chr11:49822622-49822829	208	4	0.0440872	0.75	0	0	0.125	0	0	0.2222	GeneBody
chr11:50052400-50052599	200	6	3.34e-07	0.9048	0.7917	0.2564	0.3291	0.226	0.4572	0.3697	InterGenic
chr11:50063245-50063360	116	9	0.0158831	1	0.8636	0.4091	0.2326	0.3509	0.4667	0.3214	InterGenic
chr11:50170237-50170433	197	12	3.84e-10	0.7623	0.5933	0.087	0.1803	0.2732	0.2592	0.1683	Promoter
chr11:50183330-50183374	45	2	0.0120634	0.7451	0.5714	0.0814	0.4138	0.5238	0.8333	0.8182	GeneBody
chr11:50291240-50291373	134	7	0.000441456	1	0.65	0	0.1429	0.1698	0.2143	0.2812	GeneBody
chr11:55298022-55298162	141	1	8.15e-09	0.7273	0.2016	0.0375	0.1607	0.0357	0.0622	0.1437	Promoter
chr11:55436740-55436877	138	10	0.012247	0.8	0.1538	0.1538	0.5714	0.1538	0	0.1667	InterGenic
chr11:55503174-55503376	203	1	1.05e-05	0.7333	0.0471	0.0652	0.1895	0.0625	0.094	0.0481	Promoter
chr11:55818046-55818184	139	8	3.12e-11	0.8417	0.6333	0.1534	0.2822	0.144	0.2324	0.2361	Promoter
chr11:55872431-55872620	190	9	2.73e-06	0.7397	0.7819	0.1875	0.3009	0.1217	0.2837	0.1512	GeneBody
chr11:55872431-55872620	190	9	2.73e-06	0.7397	0.7819	0.1875	0.3009	0.1217	0.2837	0.1512	GeneBody
chr11:55885675-55885791	117	2	3.54e-09	0.75	0.3879	0.0154	0.1389	0.0594	0.1034	0.0992	GeneBody
chr11:55975416-55975553	138	8	0.011816	1	0.6	0.2333	0.3889	0.197	0.3585	0.3333	InterGenic
chr11:56040158-56040364	207	3	4.73e-10	0.8087	0.5523	0.073	0.2812	0.165	0.1985	0.1462	InterGenic
chr11:56212046-56212180	135	11	0.000560902	0.85	0.3485	0.0563	0.3077	0.0556	0.0811	0.1111	GeneBody
chr11:56332005-56332113	109	5	1.53e-07	0.8302	0.5682	0.2194	0.2302	0.2647	0.2201	0.2066	Promoter
chr11:56332005-56332113	109	5	1.53e-07	0.8302	0.5682	0.2194	0.2302	0.2647	0.2201	0.2066	GeneBody
chr11:56386843-56386910	68	3	6.11e-11	0.7423	0.7413	0.1664	0.1558	0.2724	0.2748	0.3122	InterGenic
chr11:56542412-56542580	169	1	1.89e-05	0.7561	0.5889	0.0533	0.2214	0.1548	0.1494	0.1986	GeneBody
chr11:56635552-56635619	68	5	2.37e-10	0.728	0.4689	0.0552	0.1776	0.1045	0.1017	0.1865	Promoter
chr11:56873775-56873961	187	6	1.83e-07	0.8553	0.5126	0.1093	0.3613	0.1247	0.1763	0.165	GeneBody
chr11:57092820-57093024	205	7	4.51e-09	0.8692	0.6901	0.1203	0.279	0.1906	0.2891	0.1347	InterGenic
chr11:57182124-57182337	214	8	3.46e-09	0.7939	0.6119	0.1628	0.3569	0.2039	0.203	0.2145	GeneBody
chr11:57236641-57236732	92	4	1.11e-08	0.8053	0.706	0.1788	0.3697	0.3413	0.1525	0.1806	GeneBody
chr11:57435754-57435970	217	8	0.000454759	0.8438	0.243	0.1129	0.2667	0.0952	0.2846	0.2252	InterGenic
chr11:57603695-57603762	68	2	6.71e-08	0.8351	0.5781	0.1304	0.3636	0.2844	0.1693	0.2022	GeneBody
chr11:57944006-57944081	76	6	5.62e-07	0.8542	0.4762	0.1087	0.205	0.1756	0.1502	0.275	InterGenic
chr11:57956500-57956585	86	1	1.89e-05	0.4545	0.8431	0.0531	0.1979	0.1724	0.227	0.1963	InterGenic
chr11:57967429-57967563	135	5	2.74e-07	0.8571	0.6207	0.1048	0.267	0.1704	0.2646	0.2249	InterGenic
chr11:58096673-58096795	123	3	7.69e-09	0.7788	0.664	0.1433	0.2	0.1261	0.2096	0.293	GeneBody
chr11:58300198-58300331	134	6	7.44e-08	0.8663	0.8796	0.1978	0.5571	0.4713	0.499	0.426	InterGenic
chr11:60020500-60020577	78	7	3.47e-09	0.8112	0.789	0.2266	0.3409	0.3766	0.2847	0.2837	Promoter
chr11:60021581-60021702	122	1	3.32e-09	0.7887	0.6981	0.078	0.2971	0.1214	0.2007	0.2452	Promoter
chr11:60067908-60067975	68	2	0.0489372	0.9286	0.7143	0.3023	0.4	0.2264	0.3333	0.3704	GeneBody
chr11:60086589-60086714	126	4	6.74e-07	0.8716	0.8506	0.2521	0.4421	0.4153	0.2884	0.4135	Promoter
chr11:60201639-60201754	116	8	0.0082066	0.8571	0.6071	0.1212	0.3889	0.5	0.8148	0.5238	GeneBody
chr11:60621903-60621982	80	2	0.000167668	0.875	0.5472	0.1754	0.2598	0.1301	0.1729	0.2644	GeneBody
chr11:60704213-60704280	68	4	1.12e-08	0.8179	0.5704	0.1735	0.3274	0.3198	0.1819	0.1689	GeneBody
chr11:60806787-60806920	134	4	8.51e-08	0.7692	0.5915	0.132	0.6327	0.622	0.2376	0.2023	InterGenic
chr11:60937735-60937899	165	1	5.57e-05	0.8438	0.1569	0.2048	0.8163	0.5439	0.2162	0.3529	GeneBody
chr11:61166703-61166742	40	2	0.0129416	0.8889	0.6	0.5217	0.7222	1	0.25	0.75	InterGenic
chr11:61519356-61519463	108	1	2.45e-06	0.8	0.1917	0.0478	0.3189	0.2303	0.1526	0.2134	GeneBody
chr11:61607827-61608027	201	5	0.0010641	0.7143	0.5682	0.1045	0.2558	0.1389	0.1389	0.1	InterGenic
chr11:61653010-61653214	205	7	0.00421405	0.6923	0.8824	0.2778	0.2	0.6667	0.3333	0.5	InterGenic
chr11:61739614-61739728	115	3	3.37e-05	0.7869	0.6031	0.1564	0.5111	0.1538	0.0839	0.1949	GeneBody
chr11:62198714-62198854	141	1	0.000966618	0.825	0.7534	0.4	0.5521	0.4382	0.2188	0.1308	InterGenic
chr11:62327691-62327910	220	9	0.00111063	0.9444	0.84	0.4206	0.6111	0.4	0.4265	0.2381	Promoter
chr11:62428618-62428733	116	1	4.28e-10	0.7302	0.2222	0.3305	0.8595	0.8837	0.1538	0.2463	Promoter
chr11:62788124-62788258	135	6	2.2e-05	0	1	1	0	0.9	0.7273	0.25	GeneBody
chr11:62788124-62788258	135	6	2.2e-05	0	1	1	0	0.9	0.7273	0.25	Promoter
chr11:62788124-62788258	135	6	2.2e-05	0	1	1	0	0.9	0.7273	0.25	Promoter
chr11:62788124-62788258	135	6	2.2e-05	0	1	1	0	0.9	0.7273	0.25	GeneBody
chr11:62978889-62978967	79	2	0.0017215	0.9474	0.7805	0.3077	0.6607	0.4634	0.3966	0.3265	GeneBody
chr11:63043691-63043828	138	3	1.28e-11	0.7651	0.6965	0.1285	0.3487	0.2622	0.2484	0.174	Promoter
chr11:63802545-63802679	135	1	0.0289952	1	0	0	1	0.5	1	0	Promoter
chr11:64536700-64536853	154	1	9.05e-07	0.6569	0.7374	0.1406	0.3462	0.1773	0.2338	0.2122	InterGenic
chr11:64598995-64599084	90	4	6.97e-12	0.7702	0.1644	0.0444	0.1605	0.1013	0.0579	0.0995	GeneBody
chr11:64732874-64732980	107	4	0.00542425	0.9286	0.5	0	0.875	0.5	0.2012	0.4912	GeneBody
chr11:65335856-65335905	50	3	0.0107344	0.6667	1	0.875	0.6667	0	1	1	GeneBody
chr11:65701397-65701465	69	6	0.0347973	0.7083	0.0833	0.3	0.1333	0.7059	0.5303	0.4	InterGenic
[truncated: 10,927 more rows]

## Sheet: Table S4
Position	Probeset	Variance	Control Meth.	t(4;14) Meth.	t(11;14) Meth.	t(14;16) Meth	t(14;20) Meth.	HRD,D1 Meth	HRD,D2 Meth	Genomic position
chr12:123762387-123762387	cg24918608	0.0514127	0.00434704	0.630497	0.168742	0.111366	0.0774329	0.0500649	0.396858	TSS200
chr2:161239151-161239151	cg15970666	0.039095	0.0119655	0.458942	0.0745808	0.0965242	0.115181	0.0268798	0.46776	intergenic
chr6:157823240-157823240	cg07538515	0.0353218	0.0125018	0.0194025	0.020858	0.0715574	0.0198137	0.0492995	0.526335	TSS200
chr5:112737741-112737741	cg03667968	0.0364832	0.0136916	0.520341	0.00631462	0.0303593	0.0218987	0.00795184	0.0125801	TSS200
chr2:173354608-173354608	cg21583565	0.0526763	0.0165336	0.136471	0.184385	0.0435721	0.12224	0.248874	0.695517	TSS1500
chr12:123389909-123389909	cg11015188	0.051361	0.0167531	0.449284	0.599385	0.0757089	0.112369	0.121692	0.045923	Body
chr17:16535756-16535756	cg26421286	0.0525623	0.0176303	0.0153361	0.147265	0.270956	0.324763	0.184373	0.682506	intergenic
chr7:128032182-128032182	cg04153784	0.0459164	0.0190063	0.54712	0.466847	0.213697	0.0382861	0.0493706	0.145864	Body
chr16:87702456-87702456	cg05304979	0.0685207	0.0212381	0.682512	0.81709	0.523482	0.453857	0.38284	0.280984	Body
chr17:80856672-80856672	cg04470054	0.058899	0.0215897	0.650088	0.649149	0.433346	0.316265	0.228891	0.624424	Body
chr17:18856581-18856581	cg02221819	0.0379434	0.0219134	0.552957	0.217895	0.0367435	0.0387436	0.0260557	0.0832726	TSS1500
chr12:123761887-123761887	cg27125645	0.0504684	0.022515	0.616388	0.391122	0.132391	0.0592581	0.0756803	0.0518917	TSS1500
chr12:123761899-123761899	cg10575376	0.0500241	0.0233241	0.665069	0.389493	0.157154	0.0781836	0.139191	0.151832	TSS1500
chr11:65641025-65641025	cg24301930	0.0694485	0.0240251	0.637234	0.745811	0.555605	0.335413	0.149292	0.307707	Body
chr18:32773037-32773037	cg14891195	0.0343639	0.0277685	0.539136	0.0967366	0.144684	0.0502816	0.0220213	0.0350878	TSS200
chr7:5231885-5231885	cg00579868	0.0466558	0.0286469	0.660872	0.328998	0.222166	0.103134	0.124278	0.100171	3'UTR
chr17:18856248-18856248	cg22027305	0.045726	0.0293991	0.605345	0.19006	0.0376907	0.0386654	0.0246006	0.0449704	intergenic
chr19:2273217-2273217	cg25654695	0.0581352	0.0321651	0.666031	0.527366	0.185925	0.214446	0.0654948	0.136824	3'UTR
chr19:17135546-17135546	cg24679890	0.0455197	0.0330604	0.543756	0.589207	0.218579	0.252599	0.171187	0.104159	Body
chr4:2931988-2931988	cg17653203	0.048316	0.0334471	0.366476	0.741166	0.22191	0.32082	0.356814	0.188539	Body
chr7:954423-954423	cg21436431	0.0489269	0.0340343	0.149051	0.029246	0.376224	0.241233	0.156876	0.656149	1stExon
chr9:131733678-131733678	cg13784312	0.0352503	0.0345469	0.567416	0.0988317	0.180254	0.251095	0.0317262	0.0985921	Body
chr14:68790171-68790171	cg08169020	0.0501636	0.0350743	0.42481	0.60751	0.386045	0.167713	0.0602736	0.0625281	Body
chr5:172174024-172174024	cg03739132	0.0346057	0.0357867	0.33002	0.54645	0.394562	0.380176	0.211024	0.0641763	Body
chr3:13650712-13650712	cg23620822	0.0454043	0.0358875	0.0857576	0.0400768	0.370748	0.317048	0.0170424	0.561455	TSS200
chr16:324988-324988	cg01045337	0.0412459	0.0371364	0.625664	0.419185	0.364425	0.257703	0.0840665	0.37866	Body
chr19:5139323-5139323	cg12380513	0.0375707	0.037448	0.617324	0.373484	0.262871	0.308451	0.15427	0.473254	Body
chr13:24272083-24272083	cg04579966	0.0428829	0.0399524	0.612934	0.214885	0.0623484	0.094023	0.0702706	0.0466533	Body
chr7:29285541-29285541	cg23468728	0.0443888	0.0409201	0.604388	0.28576	0.0626007	0.0554072	0.0834388	0.0457486	Body
chr2:239380942-239380942	cg26876664	0.0405955	0.0426858	0.606467	0.146113	0.208226	0.231403	0.0423137	0.0394386	5'UTR
chr14:65171092-65171092	cg04301104	0.0376466	0.0430812	0.55535	0.0462534	0.0582598	0.083458	0.01462	0.0263741	intergenic
chr17:18856260-18856260	cg18183366	0.0436205	0.0435446	0.608086	0.211752	0.0482807	0.0527164	0.0448361	0.072496	TSS200
chr7:139107245-139107245	cg00761644	0.0341962	0.0442914	0.118747	0.571035	0.125997	0.169674	0.0642682	0.0558382	Body
chr19:10731787-10731787	cg14253655	0.0400718	0.0450489	0.638497	0.486931	0.341674	0.32775	0.131854	0.321453	Body
chr6:24936018-24936018	cg23811850	0.0359541	0.0461155	0.571218	0.15821	0.111855	0.071985	0.0474846	0.0530232	1stExon
chr6:109449970-109449970	cg16564576	0.0588564	0.0467704	0.384316	0.770831	0.381273	0.388713	0.0877432	0.2253	ExonBnd
chr10:112986312-112986312	cg03683087	0.044572	0.0468697	0.624436	0.13202	0.0544337	0.0583584	0.0484857	0.231124	Body
chr7:128031140-128031140	cg07871590	0.0382599	0.048184	0.529717	0.35765	0.138408	0.0302603	0.0191388	0.0870136	TSS200
chr4:147800087-147800087	cg26492631	0.0459759	0.0492261	0.631918	0.479386	0.179932	0.351834	0.069661	0.265062	Body
chr1:32251216-32251216	cg19417940	0.0473787	0.0502896	0.509872	0.668203	0.359017	0.189952	0.18589	0.181797	TSS200
chr20:17895788-17895788	cg17345870	0.0431776	0.0504778	0.661642	0.115823	0.203657	0.163672	0.141726	0.0909482	intergenic
chr7:5231914-5231914	cg09203501	0.046143	0.0511346	0.683654	0.422296	0.300086	0.143928	0.171542	0.17691	3'UTR
chr19:50325648-50325648	cg12589298	0.0403295	0.0523857	0.0240166	0.244286	0.316807	0.301007	0.242772	0.631135	Body
chr7:5695492-5695492	cg21637392	0.066387	0.052458	0.711082	0.83038	0.415073	0.445108	0.327068	0.344364	Body
chr16:89316483-89316483	cg08527124	0.0353598	0.0527256	0.593957	0.0903654	0.191434	0.267041	0.0679419	0.163351	Body
chr16:88975385-88975385	cg04887172	0.044708	0.0536781	0.0932695	0.643949	0.180124	0.270142	0.130482	0.0320412	Body
chr7:128032511-128032511	cg09296001	0.0610348	0.0536848	0.698645	0.494007	0.28423	0.0902646	0.040959	0.307985	Body
chr3:71066563-71066563	cg20891481	0.0373051	0.0538148	0.604202	0.130764	0.17895	0.198362	0.0403828	0.102256	Body
chr7:23474728-23474728	cg15205547	0.0469612	0.0543314	0.152632	0.423863	0.442023	0.515659	0.490916	0.678152	intergenic
chr16:2671378-2671378	cg16378133	0.0358604	0.0578048	0.253974	0.618919	0.221866	0.15183	0.151036	0.0815832	intergenic
chr18:77128260-77128260	cg26457248	0.042934	0.0583973	0.609418	0.345963	0.156782	0.121083	0.0621691	0.0532391	5'UTR
chr11:67271446-67271446	cg19784198	0.0503502	0.0585813	0.448201	0.79098	0.349965	0.397185	0.245434	0.298425	Body
chr19:2167497-2167497	cg04173586	0.057573	0.0589965	0.563567	0.793013	0.354751	0.409817	0.366907	0.187112	Body
chr2:203867751-203867751	cg08460026	0.0356446	0.05947	0.425381	0.435202	0.477181	0.46098	0.0678479	0.195702	TSS200
chr13:91398466-91398466	cg03036557	0.0463576	0.0595341	0.0237252	0.352166	0.311405	0.586295	0.0850922	0.444935	TSS1500
chr1:206930315-206930315	cg09763644	0.0343973	0.0597358	0.637852	0.456136	0.458771	0.302486	0.252276	0.283907	3'UTR
chr6:24936146-24936146	cg03038146	0.0520911	0.060217	0.705128	0.338409	0.106518	0.164585	0.0799051	0.165344	TSS200
chr5:172114823-172114823	cg11334870	0.0699319	0.0603227	0.730825	0.762486	0.38106	0.368735	0.269575	0.187285	Body
chr6:137034127-137034127	cg21051791	0.0417569	0.0612193	0.627719	0.0578298	0.122102	0.146101	0.0681082	0.111898	Body
chr20:50541709-50541709	cg18204358	0.0343616	0.0613253	0.280693	0.613396	0.257435	0.223186	0.185676	0.0678395	5'UTR
chr8:143929608-143929608	cg18000391	0.0359387	0.0628462	0.601118	0.54834	0.354751	0.350497	0.27451	0.189622	Body
chr22:27918365-27918365	cg20827337	0.0337839	0.0638135	0.157578	0.603215	0.108963	0.116755	0.192616	0.132246	TSS1500
chr7:122639012-122639012	cg00919781	0.0388708	0.0640807	0.294422	0.689253	0.446162	0.338915	0.252097	0.476997	Body
chr6:14877178-14877178	cg06287704	0.034668	0.0646098	0.577809	0.0664287	0.175264	0.1303	0.0744125	0.07392	intergenic
chr12:9760799-9760799	cg05590294	0.0345416	0.064674	0.605233	0.157492	0.136653	0.0897398	0.133071	0.146069	1stExon
chr17:18856059-18856059	cg26129787	0.0426131	0.0648761	0.608441	0.200908	0.0388302	0.0843096	0.0575661	0.0459596	TSS1500
chr18:2972321-2972321	cg07514040	0.0437654	0.0649553	0.681509	0.2197	0.177486	0.195072	0.0795903	0.159776	5'UTR
chr1:229270964-229270964	cg16909962	0.0535336	0.0650775	0.420109	0.179584	0.164002	0.279554	0.295972	0.767868	TSS200
chr13:98998995-98998995	cg14206066	0.0413337	0.0652596	0.512207	0.581303	0.230598	0.145314	0.357507	0.104529	Body
chr10:3067363-3067363	cg17298489	0.0360682	0.0652843	0.0988798	0.192026	0.457661	0.309822	0.243828	0.589842	TSS200
chr7:5695498-5695498	cg05551825	0.0682507	0.0665186	0.762278	0.885512	0.473206	0.514691	0.433959	0.570803	Body
chr22:40463478-40463478	cg17836354	0.0486603	0.0671205	0.70001	0.423512	0.333457	0.176343	0.108879	0.407065	TSS200
chr11:9576030-9576030	cg06136199	0.0376974	0.0671241	0.680879	0.284477	0.489302	0.490183	0.310462	0.382574	Body
chr6:154247749-154247749	cg10774973	0.0358857	0.0675273	0.536336	0.0909856	0.0911131	0.0774386	0.0419803	0.354058	Body
chr3:151385048-151385048	cg04422741	0.0381471	0.0676384	0.660198	0.194789	0.197568	0.274591	0.130495	0.165225	Body
chr12:9761789-9761789	cg07333921	0.0352826	0.0678543	0.575432	0.0778816	0.26338	0.0795169	0.0822397	0.104298	TSS1500
chr11:19777848-19777848	cg22096616	0.0405642	0.068467	0.615108	0.465485	0.326815	0.299698	0.0924768	0.158263	Body
chr12:128795904-128795904	cg24102222	0.0353931	0.0696755	0.544971	0.580159	0.440315	0.327363	0.197867	0.24381	Body
chr9:112028869-112028869	cg06526366	0.0370563	0.0718319	0.643709	0.19994	0.280605	0.217306	0.154395	0.0985578	Body
chr6:25041862-25041862	cg14083015	0.035059	0.0723319	0.616798	0.335631	0.279624	0.161367	0.130961	0.131344	intergenic
chr6:150574686-150574686	cg16768949	0.034057	0.0725356	0.595169	0.060752	0.173966	0.191516	0.159313	0.0975984	intergenic
chr5:14208216-14208216	cg15202282	0.0367379	0.0728293	0.579774	0.0578222	0.162058	0.0796568	0.0516272	0.0689311	Body
chr2:143150427-143150427	cg02396110	0.0355829	0.0732619	0.426047	0.540533	0.150478	0.0994988	0.0785903	0.132622	5'UTR
chr20:53609921-53609921	cg18096764	0.0467342	0.0738395	0.637734	0.068294	0.106246	0.0593474	0.0425334	0.0585425	intergenic
chr11:65640974-65640974	cg13395086	0.0421941	0.0739442	0.489125	0.692922	0.571834	0.430469	0.269484	0.322675	Body
chr22:17594723-17594723	cg14337149	0.0374629	0.074344	0.148676	0.674247	0.250685	0.222741	0.266522	0.190666	Body
chr15:39427069-39427069	cg25550003	0.0375862	0.0746628	0.57451	0.0279647	0.116921	0.112633	0.0480748	0.0390381	intergenic
chr3:151384915-151384915	cg12754495	0.0422211	0.0747235	0.697375	0.333008	0.220791	0.293845	0.184832	0.1334	TSS200
chr16:1963572-1963572	cg26876834	0.0663632	0.0752234	0.748727	0.835162	0.486034	0.597494	0.326643	0.584747	TSS1500
chr1:236394173-236394173	cg16240480	0.0372074	0.0756874	0.586239	0.0477773	0.112581	0.0985522	0.047374	0.100606	TSS1500
chr3:152205412-152205412	cg22985055	0.0425338	0.075812	0.64813	0.13038	0.178086	0.202071	0.0457576	0.10055	intergenic
chr13:48853829-48853829	cg20561509	0.0420138	0.0761109	0.67372	0.455622	0.364807	0.223035	0.191664	0.170935	intergenic
chr12:49705785-49705785	cg19014335	0.0473646	0.0771748	0.739402	0.597395	0.429361	0.410618	0.271658	0.30767	Body
chr6:140809845-140809845	cg23469537	0.0375183	0.0771807	0.481107	0.73495	0.47728	0.467153	0.450122	0.389417	intergenic
chr19:11554325-11554325	cg23760945	0.0496658	0.0773301	0.703781	0.712585	0.639439	0.490305	0.387671	0.525803	Body
chr6:33071635-33071635	cg02904996	0.0498221	0.0774888	0.716327	0.235351	0.16175	0.121147	0.09366	0.303825	Body
chr19:2901149-2901149	cg08634464	0.0348048	0.0777608	0.0899839	0.0425463	0.227722	0.261797	0.338076	0.57382	Body
chr3:66472500-66472500	cg23145472	0.0431994	0.0779282	0.661001	0.219662	0.204649	0.10761	0.0895043	0.0948579	Body
chr7:157387095-157387095	cg19118904	0.0557849	0.0784727	0.620641	0.513449	0.511771	0.283158	0.088745	0.0801399	Body
chr19:4911994-4911994	cg11701868	0.0388654	0.0788037	0.256532	0.65113	0.194616	0.17313	0.179761	0.0710323	Body
chr2:98087208-98087208	cg06212823	0.0415685	0.0788699	0.127751	0.253344	0.490109	0.533682	0.140573	0.530049	1stExon
chr11:34405204-34405204	cg16218494	0.0351967	0.0793329	0.607062	0.138575	0.394806	0.369601	0.130299	0.26047	intergenic
chr2:239380890-239380890	cg08177681	0.0353479	0.0798947	0.574763	0.182771	0.292798	0.318384	0.0471309	0.076807	5'UTR
chr10:28261272-28261272	cg18327426	0.0367667	0.0801049	0.615805	0.408045	0.190222	0.121938	0.208544	0.397857	5'UTR
chr15:79970876-79970876	cg03275306	0.0380389	0.0801294	0.551354	0.569798	0.25722	0.122646	0.218248	0.231991	1stExon
chr5:139276044-139276044	cg22711149	0.0362054	0.0802286	0.585277	0.427417	0.248347	0.327579	0.135397	0.082547	Body
chr22:40463494-40463494	cg17806020	0.0445791	0.0804793	0.723679	0.443691	0.361552	0.204657	0.193945	0.385542	TSS200
chr10:35379397-35379397	cg11039729	0.0345758	0.0805789	0.415384	0.559507	0.250785	0.17382	0.0902865	0.0905433	Body
chr4:76407886-76407886	cg00422114	0.041487	0.081043	0.641567	0.440091	0.253375	0.162316	0.108761	0.178123	TSS1500
chr20:50545310-50545310	cg03646131	0.0495136	0.0813019	0.098737	0.709985	0.297973	0.264121	0.188221	0.0828457	5'UTR
chr14:100066343-100066343	cg01485838	0.0403274	0.0816527	0.618977	0.0650128	0.173729	0.138581	0.0627492	0.0743837	Body
chr2:233084532-233084532	cg22565550	0.0368602	0.0818741	0.670481	0.265028	0.302838	0.445371	0.172053	0.35251	Body
chr2:154686518-154686518	cg06535446	0.0393859	0.0820278	0.177756	0.663599	0.275642	0.136774	0.391528	0.198019	intergenic
chr4:56505702-56505702	cg04528060	0.0696194	0.0832598	0.715917	0.0934054	0.0813332	0.0473256	0.0167556	0.437485	5'UTR
chr12:69689325-69689325	cg14834675	0.0349283	0.0834218	0.576948	0.111066	0.129638	0.15389	0.0556327	0.0346813	Body
chr10:96306828-96306828	cg25017876	0.0342081	0.0834833	0.571187	0.0580032	0.100664	0.143815	0.0463561	0.103041	Body
chr18:48932384-48932384	cg23079307	0.0342085	0.0845277	0.43016	0.516263	0.141848	0.072085	0.170732	0.0615402	Body
chr15:92070050-92070050	cg27132471	0.0357327	0.0846417	0.600193	0.119343	0.112109	0.127505	0.0505861	0.148534	Body
chr13:110676436-110676436	cg04828493	0.0399677	0.0849963	0.695592	0.294027	0.305489	0.274182	0.166562	0.156083	Body
chr18:62437691-62437691	cg07651658	0.03744	0.0851458	0.599934	0.0617292	0.143444	0.112	0.0591064	0.102119	intergenic
chr20:53583209-53583209	cg20979153	0.0406196	0.0852543	0.708348	0.320529	0.449263	0.35531	0.192388	0.457915	TSS200
chr5:158752511-158752511	cg13687887	0.0408064	0.0854389	0.609819	0.381487	0.202649	0.140905	0.0693038	0.0801629	Body
chr16:28193303-28193303	cg16738327	0.0594892	0.0855843	0.690635	0.700586	0.516911	0.367132	0.25848	0.179817	5'UTR
chr6:107824370-107824370	cg05603896	0.0429994	0.0856493	0.651057	0.277502	0.19083	0.113184	0.0820146	0.0783382	TSS200
chr17:8226679-8226679	cg12459718	0.0361687	0.0861385	0.600206	0.46233	0.201284	0.267981	0.0950455	0.347422	3'UTR
chr19:574762-574762	cg09629510	0.0369065	0.0864209	0.495207	0.505953	0.381491	0.40463	0.0859445	0.12127	5'UTR
chr9:132383770-132383770	cg18201212	0.0623178	0.0864816	0.0880524	0.655553	0.585048	0.395635	0.153946	0.0864886	Body
chr17:18856203-18856203	cg15145909	0.036325	0.0875208	0.600305	0.228217	0.0866713	0.0952993	0.0856323	0.10425	TSS200
chr2:209524060-209524060	cg01490140	0.0436487	0.0876708	0.72442	0.467493	0.453696	0.305507	0.261272	0.212063	5'UTR
chr10:88882246-88882246	cg23264429	0.0399292	0.0877632	0.555153	0.606186	0.501852	0.409697	0.143145	0.410375	5'UTR
chr7:55537757-55537757	cg11367172	0.0368174	0.087971	0.442441	0.686425	0.457117	0.302792	0.314966	0.22279	TSS200
chr7:4712432-4712432	cg08363345	0.0429893	0.0886451	0.659514	0.377936	0.287546	0.225492	0.114085	0.502855	Body
chr21:29100181-29100181	cg07999824	0.0471384	0.0886526	0.440724	0.502307	0.410457	0.416174	0.207045	0.769238	5'UTR
chr12:123762676-123762676	cg11026555	0.0349515	0.0887936	0.629394	0.420173	0.183476	0.17801	0.171783	0.28128	Body
chr1:198640372-198640372	cg18157505	0.0515072	0.0893293	0.712538	0.516383	0.334213	0.307953	0.115834	0.174509	Body
chr2:191910721-191910721	cg15609257	0.0395888	0.090226	0.624111	0.203247	0.217121	0.0713829	0.122596	0.0488466	intergenic
chr5:59768691-59768691	cg13397436	0.0478137	0.0903895	0.63003	0.0224031	0.0437475	0.153016	0.0384855	0.0356627	Body
chr18:50562257-50562257	cg20939736	0.0531374	0.0904973	0.725718	0.123988	0.205106	0.107496	0.109009	0.107771	5'UTR
chr18:32773162-32773162	cg20162206	0.0360842	0.0905507	0.568022	0.0604543	0.171926	0.0607456	0.04051	0.0511006	TSS200
chr8:124261928-124261928	cg18209791	0.0421884	0.0905841	0.455445	0.667609	0.251515	0.139251	0.230724	0.164234	intergenic
chr22:50542692-50542692	cg08425796	0.0636623	0.0906531	0.795243	0.726397	0.465949	0.324202	0.345338	0.269013	intergenic
chr2:28465563-28465563	cg15201688	0.0448391	0.0908101	0.617842	0.550016	0.204424	0.143362	0.137297	0.340448	intergenic
chr2:144510966-144510966	cg25296103	0.0389111	0.0908203	0.609699	0.0649801	0.151514	0.237116	0.0510875	0.0952399	Body
chr19:6087846-6087846	cg11370723	0.0433983	0.0909324	0.645412	0.0923134	0.147401	0.0936461	0.0845013	0.07685	5'UTR
chr5:54942519-54942519	cg18842854	0.0506591	0.0914745	0.742705	0.528463	0.280304	0.182786	0.213404	0.35491	intergenic
chr17:55723123-55723123	cg18040354	0.046875	0.0916046	0.667422	0.0763519	0.131771	0.131603	0.115506	0.0523624	TSS1500
chr12:95700406-95700406	cg14280382	0.0361535	0.0916653	0.600701	0.0665844	0.219439	0.123455	0.10139	0.0879568	Body
chr11:65640958-65640958	cg09762242	0.0671874	0.0918232	0.688879	0.867658	0.715251	0.578219	0.340095	0.514681	Body
chr10:14228689-14228689	cg04156191	0.049326	0.0920334	0.705996	0.136381	0.209139	0.115936	0.102687	0.108791	Body
chr16:50747295-50747295	cg16643045	0.0677484	0.0926177	0.598216	0.818012	0.309509	0.248562	0.429451	0.135353	5'UTR
chr2:158392039-158392039	cg06975684	0.0356444	0.0930326	0.534868	0.501211	0.147478	0.187553	0.108437	0.146778	Body
chr15:72228009-72228009	cg20070323	0.0521833	0.0933198	0.721407	0.61942	0.473123	0.306445	0.171579	0.35772	Body
chr3:186342466-186342466	cg13986157	0.0451038	0.0933455	0.647073	0.0658492	0.119757	0.147083	0.0608475	0.0634859	5'UTR
chr13:99310581-99310581	cg23821020	0.0506035	0.0934878	0.378006	0.766348	0.483683	0.295336	0.375483	0.142145	Body
chr12:130971017-130971017	cg21162528	0.0393648	0.0937487	0.452082	0.597828	0.203204	0.128303	0.168543	0.0876207	Body
chr6:33071637-33071637	cg10921592	0.0569317	0.0937633	0.80859	0.327885	0.207932	0.156897	0.199298	0.323813	Body
chr12:1619748-1619748	cg08933220	0.0451466	0.0940292	0.656012	0.44447	0.0971018	0.101589	0.257738	0.224243	5'UTR
chr12:9669617-9669617	cg15884546	0.0426517	0.0943013	0.738209	0.30444	0.335933	0.303459	0.175076	0.225866	TSS200
chr14:75275030-75275030	cg18117039	0.0343977	0.0949098	0.618181	0.263704	0.253295	0.241624	0.0960126	0.0954983	intergenic
chr1:32251172-32251172	cg12710152	0.0374876	0.0951128	0.226261	0.654319	0.254528	0.103711	0.224243	0.12575	TSS200
chr7:139119166-139119166	cg08003686	0.034055	0.0956287	0.608645	0.206909	0.225997	0.282137	0.0717585	0.109137	intergenic
chr8:103819418-103819418	cg05341878	0.0463008	0.0957884	0.488645	0.715063	0.265654	0.133038	0.273251	0.265911	5'UTR
chr2:33270841-33270841	cg16701925	0.0454655	0.0959008	0.525101	0.64874	0.266005	0.157721	0.31307	0.106861	Body
chr17:45307887-45307887	cg10114760	0.0391105	0.0960504	0.533811	0.623845	0.246461	0.171872	0.303153	0.178963	5'UTR
chr2:201131006-201131006	cg13368983	0.0362584	0.0963669	0.270949	0.688859	0.301674	0.311528	0.331622	0.147586	Body
chr1:169891195-169891195	cg19198470	0.0384822	0.096379	0.539692	0.563428	0.46928	0.31041	0.100359	0.256292	5'UTR
chr5:122916113-122916113	cg20780180	0.0413821	0.0965615	0.538154	0.686142	0.428417	0.340983	0.438551	0.174589	Body
chr7:5231849-5231849	cg26660312	0.0600521	0.0967475	0.778344	0.539723	0.347924	0.200344	0.243037	0.139229	3'UTR
chr18:11871623-11871623	cg21808020	0.0354268	0.0975214	0.589324	0.492142	0.276867	0.129096	0.33726	0.159093	Body
chr6:107824573-107824573	cg03500965	0.0381069	0.0980194	0.720634	0.264302	0.247221	0.247851	0.236264	0.29137	TSS1500
chr3:62446664-62446664	cg18875599	0.0417286	0.0986613	0.674848	0.225349	0.237298	0.142548	0.105385	0.120528	Body
chr18:79356201-79356201	cg10751207	0.0342579	0.100203	0.599885	0.535568	0.302588	0.250448	0.15788	0.288186	Body
chr6:107824397-107824397	cg23503775	0.0358831	0.10024	0.63395	0.285138	0.163807	0.148479	0.16365	0.100211	TSS200
chr11:9973139-9973139	cg08466273	0.0341193	0.100517	0.627679	0.304264	0.272182	0.135301	0.0987833	0.281093	Body
chr16:89562367-89562367	cg25145728	0.0479411	0.100676	0.579547	0.705215	0.284307	0.501065	0.322822	0.187588	Body
chr7:143886052-143886052	cg14703796	0.0628506	0.100882	0.779142	0.416009	0.327613	0.180103	0.0945372	0.103958	TSS1500
chr6:32441086-32441086	cg00528492	0.0399614	0.100982	0.646644	0.075076	0.213335	0.126701	0.124111	0.139529	Body
chr11:72975892-72975892	cg04580227	0.0357208	0.101593	0.255653	0.647957	0.40939	0.241572	0.357568	0.117346	Body
chr12:24839322-24839322	cg09800500	0.0505239	0.101653	0.711842	0.333505	0.421749	0.281578	0.102672	0.101869	Body
chr16:79081920-79081920	cg12260811	0.0361052	0.102	0.666586	0.305338	0.263288	0.179594	0.123333	0.257469	Body
chr11:65408011-65408011	cg22212560	0.043162	0.102212	0.737977	0.664889	0.450127	0.475253	0.395974	0.567773	Body
chr1:203753502-203753502	cg09422942	0.0371177	0.102688	0.28995	0.597197	0.371825	0.491067	0.151452	0.12192	intergenic
chr12:12475172-12475172	cg07381651	0.0417754	0.102898	0.535162	0.739298	0.388128	0.26865	0.29049	0.412808	3'UTR
chr20:37265318-37265318	cg27374269	0.0404418	0.103148	0.575729	0.587753	0.33415	0.259702	0.220748	0.107332	intergenic
chr4:168725227-168725227	cg09787640	0.0458944	0.103654	0.694769	0.112405	0.18109	0.121435	0.103738	0.208529	Body
chr17:80877703-80877703	cg02251850	0.0452909	0.103936	0.721907	0.470687	0.290589	0.253136	0.132661	0.297128	Body
chr2:239369962-239369962	cg06117093	0.0393123	0.10394	0.687504	0.5753	0.338963	0.416448	0.297395	0.249086	5'UTR
chr2:6917271-6917271	cg25705900	0.0364142	0.103977	0.0809523	0.122054	0.462196	0.444712	0.066892	0.439404	TSS200
chr7:138167561-138167561	cg14353889	0.0504777	0.103989	0.692814	0.112877	0.0971332	0.0756565	0.0743571	0.236989	intergenic
chr3:187803113-187803113	cg02130906	0.0490421	0.104026	0.767414	0.168978	0.291534	0.256021	0.186314	0.216458	intergenic
chr2:195564164-195564164	cg12368503	0.0443666	0.104252	0.614889	0.515105	0.463371	0.304504	0.103256	0.155933	intergenic
chr6:157100393-157100393	cg15887809	0.0346644	0.104359	0.675337	0.404431	0.446595	0.368835	0.192477	0.44726	Body
chr6:149853079-149853079	cg24112628	0.0386063	0.104754	0.701718	0.352101	0.26523	0.45666	0.182032	0.381803	Body
chr9:112331778-112331778	cg15167811	0.0345077	0.105138	0.336094	0.588274	0.319099	0.205874	0.109852	0.0550886	Body
chr5:1495169-1495169	cg07902156	0.0349195	0.105684	0.649099	0.480602	0.354557	0.270216	0.166912	0.267109	Body
chr11:3838076-3838076	cg13030981	0.0352623	0.105903	0.148466	0.646091	0.191409	0.330097	0.325877	0.14541	5'UTR
chr3:188400521-188400521	cg03396047	0.0451216	0.106027	0.68971	0.208256	0.210755	0.123511	0.0909675	0.115443	5'UTR
chr2:25418173-25418173	cg21633963	0.040879	0.106034	0.746244	0.562106	0.531129	0.42998	0.312572	0.417693	Body
chr17:61411082-61411082	cg12658720	0.0377098	0.106277	0.0951416	0.200484	0.224482	0.26213	0.0448744	0.626135	TSS1500
chr14:50823944-50823944	cg20033652	0.0373951	0.106309	0.58255	0.463854	0.43953	0.417564	0.113421	0.168408	5'UTR
chr4:39609853-39609853	cg16989977	0.0346342	0.107148	0.671448	0.454486	0.33745	0.247023	0.203385	0.274156	5'UTR
chr17:82587396-82587396	cg22582875	0.0467074	0.107547	0.615138	0.600089	0.626975	0.501561	0.476323	0.806781	Body
chr12:120252242-120252242	cg17080168	0.0369951	0.107619	0.614118	0.379775	0.39418	0.497486	0.0934268	0.287886	Body
chr7:107659963-107659963	cg07686035	0.0344258	0.107754	0.647886	0.316427	0.216758	0.130764	0.252869	0.154547	TSS1500
chr19:933173-933173	cg17770455	0.035591	0.107842	0.526767	0.662601	0.262035	0.322775	0.508008	0.485509	Body
chr4:140158606-140158606	cg23045307	0.0354842	0.108125	0.576088	0.0569001	0.104414	0.0570654	0.0576472	0.108312	intergenic
chr2:174048460-174048460	cg06318624	0.0344259	0.108241	0.385543	0.124332	0.309161	0.572159	0.241001	0.542376	intergenic
chr3:179961777-179961777	cg13522302	0.058472	0.108424	0.739614	0.399052	0.213755	0.125686	0.0909124	0.0862922	5'UTR
chr4:40990650-40990650	cg15729315	0.0435594	0.108438	0.70049	0.313481	0.148646	0.261265	0.142411	0.136404	Body
chr15:33898323-33898323	cg10737415	0.0455164	0.108566	0.642753	0.522871	0.329877	0.192113	0.167209	0.101735	Body
chr1:61388091-61388091	cg09661589	0.0342235	0.10858	0.583065	0.474476	0.59657	0.401233	0.193348	0.373732	Body
chr11:9577723-9577723	cg01982827	0.0348471	0.10858	0.648514	0.320516	0.386699	0.352879	0.226217	0.56887	Body
chr6:105459390-105459390	cg04267686	0.037237	0.108742	0.659733	0.207636	0.288769	0.169363	0.138671	0.133084	intergenic
chr20:53609953-53609953	cg05545915	0.038854	0.108802	0.628133	0.151884	0.178617	0.088035	0.0975518	0.0714713	intergenic
chr11:67435583-67435583	cg04927910	0.0604044	0.108868	0.59632	0.782269	0.765144	0.571232	0.636347	0.308144	3'UTR
chr11:18616056-18616056	cg09098714	0.0430976	0.10971	0.375251	0.779168	0.381192	0.246443	0.328538	0.284468	Body
chr17:55723011-55723011	cg08762247	0.0379264	0.11041	0.640745	0.162673	0.160568	0.132526	0.078256	0.144507	TSS200
chr5:58891344-58891344	cg04088338	0.0449234	0.110925	0.717929	0.279125	0.326578	0.345633	0.131593	0.132727	intergenic
chr10:50417071-50417071	cg08363235	0.0512731	0.110947	0.436021	0.764594	0.433674	0.239205	0.280034	0.132195	5'UTR
chr10:93463110-93463110	cg14060519	0.0342356	0.111171	0.701527	0.55611	0.488471	0.387538	0.557428	0.43459	Body
chr12:117143262-117143262	cg11944110	0.0792699	0.111182	0.730339	0.560222	0.707755	0.550431	0.120767	0.146236	intergenic
chr9:3962860-3962860	cg15089921	0.0412341	0.111371	0.309418	0.672796	0.171346	0.0808031	0.331743	0.173455	Body
chr18:13609425-13609425	cg18774001	0.0419153	0.111426	0.509707	0.674391	0.322355	0.164825	0.189226	0.24732	Body
chr12:24740849-24740849	cg10839569	0.0437328	0.111582	0.624534	0.52699	0.448252	0.326525	0.122104	0.151341	intergenic
chr2:230659238-230659238	cg00673404	0.034658	0.111817	0.594264	0.643073	0.505155	0.305377	0.322018	0.473715	intergenic
chr15:79962342-79962342	cg14563658	0.0517145	0.111825	0.769762	0.532426	0.39509	0.256268	0.181121	0.275908	Body
chr2:110805011-110805011	cg25973537	0.0412153	0.111925	0.689857	0.572881	0.4984	0.395831	0.20859	0.336059	Body
chr3:183152130-183152130	cg02372142	0.0382672	0.112219	0.505015	0.743086	0.465126	0.395842	0.453934	0.280269	Body
chr15:38176291-38176291	cg12900115	0.0381097	0.112736	0.567417	0.0992117	0.495555	0.254561	0.0913581	0.208336	intergenic
chr15:85584320-85584320	cg18088723	0.0469932	0.112738	0.708001	0.545587	0.397402	0.360198	0.277045	0.121266	Body
chr11:67436190-67436190	cg02423817	0.0419336	0.112789	0.312079	0.721046	0.625413	0.481206	0.468514	0.328521	Body
chr2:150494769-150494769	cg21436828	0.0372958	0.112799	0.40523	0.173104	0.549446	0.538956	0.0968617	0.3603	intergenic
chr3:151385091-151385091	cg11919271	0.0449254	0.112834	0.788032	0.423903	0.286413	0.364758	0.434625	0.246646	Body
chr6:87146122-87146122	cg11795893	0.0355621	0.112972	0.631387	0.397559	0.305703	0.21013	0.135113	0.132284	intergenic
chr11:67435337-67435337	cg17375396	0.0515044	0.113172	0.737411	0.780652	0.557501	0.598296	0.645479	0.729745	3'UTR
chr14:100068693-100068693	cg20256286	0.0411444	0.113689	0.637192	0.368402	0.196034	0.270566	0.0735523	0.0770651	Body
chr14:22492269-22492269	cg16688050	0.0381557	0.113838	0.652091	0.0972524	0.228876	0.232355	0.113675	0.151391	intergenic
chr3:144430056-144430056	cg18429611	0.0415088	0.113967	0.649697	0.423963	0.245322	0.138679	0.0965285	0.17402	intergenic
chr7:92810448-92810448	cg07198775	0.0402906	0.114004	0.448982	0.743266	0.28035	0.309479	0.353285	0.226763	Body
chr17:66548300-66548300	cg06536724	0.0388059	0.114429	0.619504	0.504398	0.120616	0.151081	0.30201	0.286644	Body
chr9:37005938-37005938	cg13751548	0.0544572	0.114606	0.740713	0.403533	0.319356	0.168736	0.0998041	0.120378	Body
chr21:38773437-38773437	cg11798406	0.053496	0.114666	0.739368	0.100206	0.203601	0.146083	0.109739	0.131119	Body
chr13:44488176-44488176	cg26967154	0.0362639	0.114883	0.549592	0.626628	0.298771	0.205998	0.391682	0.203938	Body
chr11:20080328-20080328	cg06637193	0.0500107	0.114937	0.623441	0.827759	0.691969	0.650597	0.588309	0.524004	Body
chr4:10151221-10151221	cg01581561	0.0423898	0.115055	0.48835	0.108447	0.480389	0.554493	0.126204	0.154367	intergenic
chr10:17028977-17028977	cg03336519	0.0575528	0.115525	0.784415	0.180273	0.3026	0.231413	0.134575	0.102355	Body
chr1:7704677-7704677	cg01373292	0.0463769	0.115592	0.102175	0.210359	0.448981	0.603872	0.31578	0.609335	Body
chr16:694328-694328	cg05542681	0.0467765	0.116304	0.0586076	0.698856	0.214654	0.102599	0.257504	0.192033	Body
chr9:1536731-1536731	cg27205259	0.0361713	0.1166	0.70881	0.221138	0.332903	0.244175	0.231012	0.266076	intergenic
chr22:29821644-29821644	cg12971855	0.0348602	0.116624	0.310605	0.727792	0.299876	0.306999	0.273365	0.307129	Body
chr1:198621608-198621608	cg10768932	0.0491583	0.116767	0.697127	0.699547	0.47181	0.495043	0.459751	0.20925	intergenic
chr6:45923718-45923718	cg18434367	0.0737864	0.116767	0.841603	0.631254	0.310874	0.232941	0.220851	0.159697	Body
chr16:22035317-22035317	cg05382301	0.0354171	0.116768	0.346859	0.600169	0.196525	0.0670822	0.102211	0.158771	Body
chr18:22032593-22032593	cg14706960	0.0362283	0.117132	0.615961	0.116336	0.154201	0.123605	0.100552	0.0825023	intergenic
chr6:148830460-148830460	cg18558968	0.05384	0.117278	0.741746	0.0680844	0.345707	0.252029	0.184004	0.116547	Body
chr3:188439290-188439290	cg08825138	0.0386983	0.117303	0.683175	0.350148	0.270134	0.181355	0.157723	0.163101	Body
chr20:2706717-2706717	cg24423435	0.0359186	0.117366	0.633567	0.31097	0.18273	0.123105	0.150262	0.114015	Body
chr3:188339808-188339808	cg19018034	0.0433925	0.117707	0.715316	0.463742	0.287555	0.198138	0.181104	0.232991	5'UTR
chr11:1522045-1522045	cg08373904	0.0380707	0.117861	0.657043	0.422902	0.307228	0.249948	0.101838	0.194257	Body
chr6:159990048-159990048	cg00080816	0.0340841	0.117885	0.552658	0.530913	0.328759	0.194977	0.190675	0.124257	Body
chr5:17224932-17224932	cg12470768	0.0473258	0.118049	0.731563	0.310136	0.214959	0.219169	0.154206	0.104492	5'UTR
chr7:143886106-143886106	cg26082850	0.0390777	0.118412	0.611876	0.459776	0.272032	0.20255	0.106493	0.104669	TSS1500
chr19:13100411-13100411	cg03077671	0.0340654	0.118513	0.568477	0.678587	0.44082	0.417017	0.485419	0.277956	Body
chr14:99757474-99757474	cg04362790	0.0346061	0.118592	0.603362	0.215081	0.446037	0.275664	0.089664	0.184627	intergenic
chr8:71840653-71840653	cg10430243	0.0455628	0.118621	0.652937	0.445704	0.21588	0.17888	0.103958	0.0819644	intergenic
chr22:35750020-35750020	cg08657729	0.0459628	0.11881	0.777186	0.485091	0.553671	0.336699	0.28522	0.315466	Body
chr22:40336355-40336355	cg10281604	0.0451239	0.118819	0.641202	0.575844	0.450352	0.179358	0.245699	0.170879	intergenic
chr19:2595819-2595819	cg09900169	0.0386578	0.118916	0.51022	0.645716	0.22841	0.216404	0.265968	0.150473	5'UTR
chr6:1625003-1625003	cg08513472	0.0568345	0.1193	0.54808	0.0414301	0.229247	0.225139	0.0487788	0.639224	Body
chr16:87477797-87477797	cg05783134	0.0423223	0.119325	0.734467	0.624123	0.557793	0.404412	0.318012	0.402613	Body
chr14:50823418-50823418	cg08189198	0.038834	0.119613	0.676491	0.229275	0.357838	0.289343	0.0809343	0.236869	5'UTR
chr2:197131112-197131112	cg20378505	0.0375868	0.119954	0.570427	0.600331	0.276573	0.322543	0.240099	0.130303	Body
chr5:1499203-1499203	cg01943179	0.048059	0.120348	0.711319	0.633075	0.336569	0.43249	0.273074	0.202817	Body
chr16:15639431-15639431	cg26014973	0.0338161	0.121075	0.455387	0.632963	0.532932	0.307633	0.305639	0.196451	5'UTR
chr17:82587434-82587434	cg14173033	0.0499357	0.121276	0.750059	0.79489	0.552622	0.457522	0.512985	0.627726	Body
chr12:94309674-94309674	cg24426255	0.036947	0.121375	0.440839	0.621711	0.161831	0.100019	0.196803	0.242467	Body
chr11:10460700-10460700	cg24571428	0.038701	0.121815	0.326108	0.701748	0.269325	0.15123	0.250173	0.180786	5'UTR
chr1:67333246-67333246	cg09018107	0.0417032	0.122884	0.623961	0.557553	0.315282	0.148873	0.138633	0.338565	Body
chr2:190679176-190679176	cg17118478	0.0364502	0.122921	0.49899	0.629107	0.498605	0.205791	0.270488	0.216418	Body
chr5:113279214-113279214	cg04894218	0.037982	0.123038	0.639829	0.573086	0.496927	0.444746	0.188549	0.312458	Body
chr7:17160044-17160044	cg19093940	0.041597	0.123189	0.646453	0.512232	0.312271	0.15496	0.242198	0.130333	intergenic
chr5:54718118-54718118	cg15726613	0.0707462	0.123486	0.779591	0.703091	0.556631	0.455782	0.183774	0.192429	Body
chr7:107660273-107660273	cg20898273	0.0365749	0.123537	0.630289	0.109793	0.225186	0.111814	0.115208	0.129242	TSS1500
chr7:2259285-2259285	cg06501536	0.0366468	0.12354	0.625383	0.542052	0.363613	0.311594	0.157132	0.212603	Body
chr14:50823451-50823451	cg16449219	0.0345735	0.123553	0.650765	0.299695	0.339904	0.237894	0.102656	0.188681	5'UTR
chr5:90871584-90871584	cg14293975	0.0386445	0.123752	0.587381	0.545957	0.514437	0.21485	0.155246	0.297923	Body
chr12:29245543-29245543	cg26619387	0.0447554	0.123827	0.589181	0.746065	0.465973	0.414943	0.25172	0.294166	5'UTR
chr2:234098894-234098894	cg20572186	0.0414095	0.123883	0.712375	0.171733	0.242293	0.203835	0.248476	0.141767	intergenic
chr12:123432614-123432614	cg08116092	0.0458542	0.124287	0.725781	0.476569	0.282614	0.366005	0.174098	0.166172	Body
chr10:62019294-62019294	cg02863179	0.0626859	0.124415	0.664779	0.620822	0.525449	0.343678	0.127793	0.0801942	Body
chr4:145824031-145824031	cg04625415	0.0347974	0.124469	0.183388	0.634234	0.397634	0.304117	0.153569	0.140558	Body
chr9:111356854-111356854	cg27184055	0.0462477	0.124651	0.73457	0.245702	0.394171	0.37721	0.167453	0.146072	intergenic
chr19:41303109-41303109	cg05104896	0.0382995	0.124804	0.342536	0.685243	0.360363	0.299781	0.18415	0.121492	Body
chr14:77375764-77375764	cg01661284	0.0508	0.124836	0.62392	0.742557	0.476094	0.281515	0.223303	0.296624	Body
chr19:38616366-38616366	cg06545937	0.0738101	0.124852	0.684839	0.881529	0.648165	0.594067	0.417379	0.208005	Body
chr5:127653177-127653177	cg20744943	0.0393548	0.124953	0.682061	0.393749	0.36199	0.159822	0.172945	0.194616	5'UTR
chr5:139929974-139929974	cg21770061	0.0347238	0.125035	0.665332	0.299847	0.25306	0.119255	0.27889	0.184868	Body
chr2:97962948-97962948	cg09400362	0.0494339	0.125221	0.729607	0.642684	0.452047	0.285558	0.251535	0.273746	Body
chr15:79209723-79209723	cg00722320	0.0364545	0.125321	0.538002	0.0156858	0.0799972	0.021635	0.0160264	0.0145302	TSS200
chr19:16080407-16080407	cg17680611	0.0375595	0.125322	0.404148	0.687011	0.378731	0.464623	0.168626	0.242435	Body
chr12:128795720-128795720	cg05934015	0.0716395	0.125681	0.866429	0.853085	0.707175	0.559338	0.358194	0.543602	Body
chr18:54147730-54147730	cg06940716	0.0364749	0.125709	0.359889	0.669565	0.446251	0.195582	0.283095	0.163367	intergenic
chr3:11238298-11238298	cg22977420	0.0503552	0.125783	0.735253	0.112578	0.191324	0.1822	0.111519	0.163632	5'UTR
chr3:119562445-119562445	cg07715168	0.0485748	0.125809	0.809288	0.500902	0.573016	0.5054	0.26811	0.391139	intergenic
chr10:13770165-13770165	cg09923296	0.0357813	0.125986	0.606604	0.0614159	0.173292	0.121073	0.119335	0.086781	Body
chr17:67390738-67390738	cg16585554	0.0340007	0.126052	0.679052	0.345437	0.374446	0.273616	0.142987	0.300653	Body
chr16:89060458-89060458	cg09594635	0.0547641	0.126105	0.643738	0.698908	0.355741	0.200509	0.137205	0.297207	intergenic
chr16:17305876-17305876	cg05097447	0.0396897	0.126156	0.657651	0.565175	0.517855	0.48891	0.211826	0.287275	Body
chr5:1490577-1490577	cg14316985	0.0367293	0.126161	0.570493	0.704108	0.399469	0.357239	0.357728	0.257416	Body
chr2:173359332-173359332	cg17072045	0.0471403	0.126171	0.610037	0.105433	0.503071	0.404846	0.11735	0.112573	Body
chr7:100732486-100732486	cg02949296	0.0401892	0.126277	0.658986	0.0906724	0.24623	0.191094	0.101433	0.134289	TSS1500
chr8:128049419-128049419	cg12753009	0.0383087	0.126359	0.574053	0.56132	0.467968	0.281234	0.405303	0.0973065	Body
chr2:37011345-37011345	cg03716731	0.0342474	0.126387	0.205213	0.653862	0.2839	0.342795	0.327528	0.103127	Body
chr2:29748163-29748163	cg26340916	0.035278	0.126481	0.60277	0.0750983	0.144052	0.110501	0.104045	0.0953012	Body
chr7:122356165-122356165	cg04747054	0.0389569	0.126553	0.521064	0.69854	0.572256	0.48869	0.253041	0.350881	Body
chr20:46359384-46359384	cg06815444	0.0423287	0.126621	0.492577	0.727299	0.504184	0.337876	0.264866	0.218601	5'UTR
chr3:49903821-49903821	cg21317791	0.0446624	0.126837	0.676357	0.139902	0.178867	0.231686	0.290066	0.528057	1stExon
chr10:26544095-26544095	cg10271556	0.0340867	0.126839	0.669342	0.493913	0.525171	0.45515	0.457545	0.226952	Body
chr22:26651945-26651945	cg07245854	0.0457563	0.126859	0.711889	0.176242	0.486366	0.329498	0.222509	0.525158	intergenic
chr16:10965694-10965694	cg09345144	0.036449	0.127022	0.33251	0.669964	0.272203	0.178962	0.133027	0.1844	Body
chr4:147749949-147749949	cg25828372	0.0382808	0.127222	0.723865	0.526844	0.427947	0.300034	0.2479	0.362805	Body
chr6:33273993-33273993	cg09591519	0.0355453	0.127361	0.571379	0.707255	0.341727	0.507275	0.326467	0.410309	Body
chr11:1868974-1868974	cg08687540	0.0508811	0.127372	0.610056	0.77766	0.551867	0.388619	0.351461	0.235491	5'UTR
chr7:18521914-18521914	cg07269639	0.0357268	0.127473	0.593871	0.496413	0.267024	0.127069	0.200648	0.153908	Body
chr3:187803044-187803044	cg08182911	0.0363201	0.127768	0.631594	0.0882251	0.218845	0.166166	0.115181	0.122834	intergenic
chr4:3021773-3021773	cg05863174	0.0349612	0.127931	0.734713	0.420106	0.383482	0.328239	0.281846	0.466306	Body
chr6:32855515-32855515	cg06791592	0.0382707	0.128081	0.159284	0.644823	0.296572	0.370857	0.148318	0.092816	Body
chr2:24330323-24330323	cg11724461	0.0653945	0.128189	0.813133	0.781192	0.632099	0.420387	0.749061	0.379703	5'UTR
chr10:59879854-59879854	cg10014080	0.0369951	0.12853	0.669952	0.566964	0.510143	0.416637	0.328913	0.225714	Body
chr17:66470019-66470019	cg06776212	0.0401398	0.128569	0.686383	0.447317	0.213416	0.157004	0.190182	0.278758	Body
chr10:30049317-30049317	cg02111655	0.0344308	0.128845	0.632751	0.160025	0.140655	0.215783	0.259209	0.0877258	5'UTR
chr12:119673682-119673682	cg14654609	0.0366785	0.12887	0.470568	0.728548	0.487147	0.361202	0.296024	0.542562	Body
chr8:81107196-81107196	cg23561220	0.0475278	0.128916	0.60642	0.490639	0.115021	0.166926	0.0673865	0.0816829	5'UTR
chr2:232773989-232773989	cg02879641	0.0371253	0.129037	0.578241	0.682732	0.60408	0.472656	0.350529	0.327608	5'UTR
chr5:159459928-159459928	cg08343240	0.0462527	0.129424	0.548576	0.144071	0.452709	0.543917	0.092765	0.106297	Body
chr5:127653191-127653191	cg04817967	0.0357249	0.129475	0.673899	0.317614	0.346012	0.232535	0.113602	0.235817	5'UTR
chr8:132918262-132918262	cg22974245	0.0439077	0.129518	0.740444	0.297249	0.40419	0.196249	0.185208	0.220301	Body
chr1:26542884-26542884	cg25796549	0.0349356	0.129528	0.500756	0.654647	0.386455	0.261528	0.192572	0.23773	Body
chr12:110578761-110578761	cg08752433	0.0471387	0.129571	0.544497	0.684319	0.347947	0.235709	0.207458	0.11273	Body
chr2:239315440-239315440	cg05074917	0.0430207	0.129641	0.727949	0.365946	0.482563	0.536086	0.272713	0.626865	Body
chr12:93573804-93573804	cg07687131	0.0375489	0.130488	0.587143	0.162236	0.15327	0.139384	0.0108652	0.0178791	Body
chr19:932759-932759	cg26857315	0.0648409	0.130605	0.629607	0.83425	0.183318	0.259242	0.459959	0.329838	Body
chr3:13650702-13650702	cg03553786	0.0577607	0.130822	0.153684	0.106217	0.452765	0.457222	0.0489028	0.685333	TSS200
chr13:59734554-59734554	cg21560521	0.0496341	0.130933	0.74366	0.728015	0.440958	0.344562	0.328555	0.365225	Body
chr18:3541806-3541806	cg21541748	0.0595426	0.130948	0.790652	0.123674	0.180102	0.20621	0.184445	0.0952993	Body
chr2:28252475-28252475	cg22624902	0.0380581	0.130971	0.714123	0.462446	0.45627	0.382577	0.272267	0.204907	Body
chr15:39693085-39693085	cg06297951	0.0398603	0.130993	0.704007	0.384319	0.271223	0.175214	0.212993	0.17093	Body
chr11:631100-631100	cg00767774	0.048329	0.131311	0.467671	0.758141	0.462416	0.274981	0.304854	0.143477	intergenic
chr15:74868412-74868412	cg09126014	0.0456621	0.131892	0.567528	0.798071	0.470812	0.318039	0.439407	0.301672	Body
chr21:43706739-43706739	cg03952672	0.0415674	0.131914	0.742704	0.278993	0.423762	0.256102	0.178482	0.320024	intergenic
chr10:34505132-34505132	cg11224579	0.0563182	0.132009	0.553268	0.832672	0.57117	0.460319	0.378801	0.205318	Body
chr7:157387136-157387136	cg04063230	0.0534057	0.132085	0.669638	0.683437	0.503504	0.305379	0.199551	0.207191	Body
chr1:201540188-201540188	cg04223671	0.0371294	0.132143	0.553711	0.218601	0.0760111	0.0277004	0.0161979	0.0217937	intergenic
chr8:10807135-10807135	cg02746822	0.0356861	0.13224	0.577977	0.73611	0.508166	0.529134	0.426419	0.366391	Body
chr1:2539526-2539526	cg01806151	0.035418	0.132318	0.198927	0.659397	0.313345	0.229889	0.137733	0.140565	intergenic
chr12:24379375-24379375	cg10912292	0.0389136	0.132584	0.710283	0.50838	0.370845	0.390948	0.172172	0.31876	5'UTR
chr13:99354862-99354862	cg09561830	0.0477853	0.132626	0.53715	0.81377	0.498748	0.326437	0.336591	0.304028	Body
chr13:42575553-42575553	cg02099194	0.0373048	0.133061	0.617642	0.131896	0.110779	0.275768	0.055959	0.12159	Body
chr15:74007984-74007984	cg10841505	0.0344	0.133116	0.61167	0.652342	0.443035	0.409641	0.343008	0.252383	Body
chr12:132066582-132066582	cg03636488	0.0344067	0.133175	0.627991	0.487957	0.200678	0.276733	0.160971	0.406519	Body
chrX:41689023-41689023	cg14183796	0.0341967	0.133292	0.619638	0.435655	0.259761	0.303473	0.0996034	0.174234	1stExon
chr16:87407835-87407835	cg06545761	0.0422418	0.133493	0.558955	0.193243	0.453647	0.544825	0.1706	0.082786	3'UTR
chr4:39447355-39447355	cg13732582	0.0501376	0.133737	0.683646	0.0556825	0.133537	0.137124	0.0415756	0.295725	Body
chr13:42277726-42277726	cg01952012	0.038585	0.1339	0.555172	0.54443	0.515616	0.517065	0.160903	0.212366	5'UTR
chrX:17025011-17025011	cg22089717	0.0372187	0.133938	0.627133	0.408976	0.361898	0.223266	0.138495	0.092936	Body
chr1:178573461-178573461	cg21570108	0.0343612	0.134054	0.255815	0.673295	0.305827	0.249621	0.23946	0.117512	intergenic
chr11:122405133-122405133	cg24534767	0.0359681	0.134127	0.665131	0.179924	0.193248	0.240702	0.142897	0.146662	intergenic
chr13:50237247-50237247	cg20541527	0.0434873	0.13443	0.6494	0.55586	0.362273	0.182226	0.148901	0.209047	Body
chr14:50756527-50756527	cg06117741	0.0404351	0.135083	0.683369	0.682713	0.379448	0.464209	0.334589	0.308275	Body
chr14:59275567-59275567	cg12126243	0.0453423	0.135203	0.751904	0.373678	0.506205	0.259425	0.227375	0.52888	Body
chr4:42460303-42460303	cg20710480	0.0399829	0.135325	0.744041	0.538301	0.646178	0.393295	0.407594	0.571889	Body
chr16:89324381-89324381	cg00759807	0.039695	0.135341	0.780569	0.563647	0.502541	0.428047	0.335257	0.490029	5'UTR
chr3:123605377-123605377	cg17790037	0.034075	0.135447	0.64142	0.278075	0.338445	0.198919	0.144835	0.118024	Body
chr16:8891736-8891736	cg08065963	0.0454234	0.135525	0.745598	0.697275	0.538739	0.417094	0.347331	0.366369	intergenic
chr10:11143420-11143420	cg13048472	0.0386712	0.135549	0.521916	0.539182	0.35329	0.383565	0.0943098	0.0845499	Body
chr20:47438667-47438667	cg19777557	0.0546124	0.135552	0.612677	0.732477	0.575774	0.467147	0.200633	0.2266	intergenic
chr18:60656809-60656809	cg26349461	0.034792	0.135866	0.593452	0.169189	0.131401	0.07567	0.0581511	0.0925174	intergenic
chr16:84751457-84751457	cg12584778	0.0371089	0.136031	0.52487	0.686247	0.215585	0.292616	0.325907	0.243322	Body
chr16:12174248-12174248	cg14214244	0.036474	0.136387	0.67314	0.652598	0.473588	0.336038	0.475345	0.321923	Body
chr5:122727411-122727411	cg06399865	0.059329	0.136465	0.832709	0.250137	0.304492	0.288371	0.102616	0.235148	Body
chr1:236394166-236394166	cg11451379	0.040076	0.136528	0.607464	0.0511218	0.124061	0.0797248	0.0548878	0.0649109	TSS1500
chr4:83581807-83581807	cg13704030	0.0479612	0.136728	0.760485	0.251083	0.366829	0.261641	0.15171	0.163055	Body
chr7:28037550-28037550	cg25695391	0.0402422	0.136803	0.682737	0.607469	0.398478	0.230131	0.304793	0.27739	Body
chr2:148590730-148590730	cg18195902	0.0380658	0.136837	0.685837	0.470685	0.41314	0.29378	0.169398	0.22224	intergenic
chr15:90232437-90232437	cg09296845	0.0415083	0.136926	0.637647	0.713283	0.420289	0.459906	0.233028	0.423954	Body
chr10:31343029-31343029	cg05753081	0.0340679	0.137158	0.508496	0.551428	0.369917	0.136925	0.287722	0.101057	Body
chr2:61762345-61762345	cg08828542	0.036137	0.137458	0.735244	0.328998	0.517972	0.444348	0.319606	0.517997	intergenic
chr3:169847051-169847051	cg10112125	0.060534	0.137524	0.855865	0.442846	0.388787	0.251671	0.188381	0.221786	Body
chr2:33270804-33270804	cg16772064	0.0379749	0.137847	0.594835	0.670914	0.328608	0.228496	0.294775	0.294593	Body
chr17:1431823-1431823	cg10093121	0.0347718	0.137883	0.675107	0.655069	0.514542	0.383956	0.442611	0.35041	Body
chr12:131061335-131061335	cg07006769	0.035673	0.138288	0.510978	0.604103	0.250161	0.218458	0.191962	0.125003	Body
chr17:62965442-62965442	cg21380024	0.0351489	0.13837	0.657192	0.33788	0.391481	0.282355	0.159162	0.134976	intergenic
chr3:83004263-83004263	cg20724476	0.035762	0.138413	0.600144	0.147591	0.313377	0.0901741	0.119916	0.0679155	intergenic
chr19:11178700-11178700	cg17107691	0.0421267	0.139118	0.683939	0.622947	0.675335	0.586559	0.31196	0.510694	Body
chr5:178382163-178382163	cg01157650	0.0337717	0.139206	0.598297	0.0860916	0.200541	0.155944	0.0792447	0.0946521	Body
chr13:114110735-114110735	cg21749794	0.0410103	0.139289	0.31979	0.620227	0.110951	0.0472514	0.209739	0.429124	Body
chr6:152171334-152171334	cg18051234	0.0597267	0.139314	0.794654	0.722641	0.423091	0.242633	0.28865	0.453121	Body
chr22:24486703-24486703	cg24040694	0.0416419	0.139508	0.483945	0.66078	0.409633	0.113387	0.266729	0.176061	Body
chr11:3894065-3894065	cg07119232	0.0544758	0.139613	0.519878	0.816502	0.510587	0.397872	0.31148	0.172391	Body
chr6:470823-470823	cg17845669	0.0470973	0.139652	0.743499	0.142899	0.268485	0.129465	0.200333	0.243524	intergenic
chr3:72582445-72582445	cg10262316	0.0389895	0.139705	0.602893	0.621702	0.385094	0.552788	0.209038	0.274045	intergenic
chr12:10392484-10392484	cg26986871	0.040777	0.139772	0.642388	0.12049	0.129966	0.277575	0.121839	0.0486584	intergenic
chr8:80158597-80158597	cg11217679	0.0409958	0.140083	0.631244	0.662145	0.497269	0.573562	0.359233	0.233837	Body
chr1:24927597-24927597	cg05656688	0.0590806	0.140148	0.713187	0.861756	0.427643	0.624741	0.353678	0.418214	Body
chr21:38755907-38755907	cg23166614	0.054405	0.140287	0.71051	0.043761	0.132287	0.108931	0.0589668	0.122224	Body
chr19:937630-937630	cg23966363	0.0381952	0.140561	0.503137	0.72818	0.270664	0.278016	0.448148	0.288076	Body
chr10:14926809-14926809	cg04289069	0.0404733	0.140567	0.567418	0.69948	0.273568	0.234603	0.280179	0.275161	Body
chr2:33270828-33270828	cg04331717	0.0376338	0.140659	0.632365	0.522605	0.290275	0.209287	0.272454	0.119977	Body
chr18:49564440-49564440	cg22187743	0.0347566	0.140856	0.651123	0.416184	0.370844	0.299362	0.15992	0.14878	Body
chr2:209696307-209696307	cg18978003	0.0454891	0.141041	0.650502	0.533746	0.182898	0.122847	0.187322	0.182579	Body
chr10:24395503-24395503	cg25674102	0.0398697	0.141361	0.597025	0.656066	0.196504	0.287054	0.251781	0.286932	Body
chr13:99303877-99303877	cg08218990	0.0361489	0.141361	0.581584	0.315252	0.493986	0.486115	0.112605	0.1911	5'UTR
chr5:61328402-61328402	cg10166664	0.0353804	0.141446	0.530102	0.615266	0.383595	0.254242	0.373115	0.114727	intergenic
chr17:59001334-59001334	cg15050614	0.043347	0.141908	0.620402	0.65774	0.52098	0.317846	0.295539	0.183875	Body
chr8:9045359-9045359	cg03033453	0.0350769	0.142093	0.651717	0.551605	0.474334	0.417945	0.205831	0.27779	intergenic
chr2:60515886-60515886	cg17266406	0.0416251	0.142133	0.42632	0.712562	0.258626	0.172526	0.316284	0.153706	Body
chr1:221167270-221167270	cg03349435	0.0410555	0.142142	0.642636	0.104319	0.0974897	0.0793291	0.181771	0.0853609	intergenic
chr17:62611814-62611814	cg18993988	0.0518472	0.142213	0.636696	0.693542	0.634148	0.404763	0.223342	0.253561	Body
chr7:3761859-3761859	cg18395354	0.049659	0.142309	0.681963	0.0515895	0.206535	0.0886587	0.0850542	0.0762554	Body
chr6:135330647-135330647	cg11348604	0.0443906	0.142556	0.706605	0.701375	0.539582	0.386351	0.279128	0.410626	Body
chr5:119397968-119397968	cg22329642	0.0401281	0.142566	0.713882	0.608322	0.37468	0.30613	0.25298	0.44172	intergenic
chr20:4958191-4958191	cg03597644	0.0392618	0.142723	0.445151	0.716561	0.401292	0.294807	0.340974	0.141238	5'UTR
chr2:39228718-39228718	cg21610090	0.0372577	0.142846	0.517107	0.625377	0.26843	0.271635	0.188324	0.121813	Body
chr19:948452-948452	cg15410236	0.041553	0.142991	0.440032	0.761034	0.341813	0.240438	0.279705	0.238637	Body
chr10:62186454-62186454	cg22648996	0.0434767	0.143005	0.698267	0.456332	0.403026	0.246288	0.148884	0.15789	intergenic
chr21:38798663-38798663	cg14438134	0.0393685	0.143101	0.631073	0.072923	0.155472	0.126314	0.0757975	0.103175	intergenic
chr14:24171985-24171985	cg16425038	0.0441046	0.143115	0.433071	0.674996	0.25933	0.217262	0.198096	0.0446675	TSS200
chr1:151156822-151156822	cg23612220	0.0469144	0.143136	0.334975	0.818279	0.240744	0.3118	0.290005	0.303138	5'UTR
chr3:98677498-98677498	cg18622157	0.0364957	0.143211	0.344514	0.558601	0.579633	0.229744	0.220337	0.107502	intergenic
chr3:152512180-152512180	cg22305429	0.0354779	0.143486	0.581807	0.541027	0.357363	0.251602	0.106304	0.206137	intergenic
chr2:55395969-55395969	cg19521775	0.0378704	0.143698	0.670917	0.721136	0.487793	0.353853	0.432585	0.518092	Body
chr11:65639753-65639753	cg06610589	0.0353223	0.144077	0.445178	0.732788	0.401682	0.477046	0.393573	0.233334	5'UTR
chr3:186787726-186787726	cg26510019	0.042655	0.144078	0.49664	0.820638	0.444932	0.43649	0.309193	0.381438	Body
chr19:11168760-11168760	cg22626506	0.0369035	0.144228	0.495361	0.663583	0.654744	0.48088	0.284639	0.345232	Body
chr9:128643777-128643777	cg12306793	0.0525831	0.144378	0.569081	0.735815	0.441565	0.29273	0.233426	0.121455	Body
chr17:39484370-39484370	cg22693162	0.0386412	0.144379	0.548389	0.728973	0.582467	0.419209	0.425953	0.271152	Body
chr13:114058354-114058354	cg23281529	0.0357112	0.144432	0.591733	0.600583	0.608726	0.477616	0.236729	0.533411	Body
chr3:114215225-114215225	cg05832238	0.052188	0.144634	0.723475	0.518305	0.286986	0.152682	0.15155	0.164553	intergenic
chr1:226360572-226360572	cg19853852	0.035863	0.144812	0.328383	0.664042	0.414592	0.457627	0.400188	0.112401	intergenic
chr6:100476192-100476192	cg00501316	0.0389677	0.144983	0.681675	0.138931	0.289021	0.272379	0.10378	0.207488	intergenic
chr6:158475758-158475758	cg02571055	0.0529477	0.145033	0.70339	0.697924	0.404992	0.384855	0.311643	0.147382	Body
chr12:128822186-128822186	cg05265837	0.0351728	0.145105	0.2152	0.647681	0.439456	0.305786	0.176732	0.143817	Body
chr6:149052490-149052490	cg02408762	0.0359081	0.1455	0.424031	0.638613	0.330748	0.128801	0.28516	0.123533	Body
chr1:22027508-22027508	cg19558832	0.0370336	0.145784	0.53008	0.716768	0.505497	0.331715	0.28761	0.548235	Body
chr11:9838960-9838960	cg18588816	0.0465118	0.146086	0.709327	0.687031	0.587206	0.257575	0.487898	0.365412	TSS200
chr4:98483035-98483035	cg03234557	0.0388386	0.146223	0.655302	0.727665	0.556174	0.34404	0.452588	0.407732	Body
chr2:239303447-239303447	cg11231069	0.0384984	0.14626	0.688712	0.64391	0.414704	0.502408	0.306223	0.601143	Body
chr14:95300233-95300233	cg20416762	0.040935	0.146761	0.805271	0.449001	0.509404	0.514192	0.37542	0.3305	Body
chr13:28708418-28708418	cg03633993	0.0367589	0.146851	0.714489	0.564024	0.319516	0.273092	0.307045	0.366601	Body
chr4:184850562-184850562	cg16693741	0.0434931	0.147086	0.670485	0.536289	0.320751	0.224447	0.228866	0.110231	intergenic
chr4:48065978-48065978	cg11812438	0.0515994	0.147183	0.805472	0.736392	0.540358	0.404821	0.36649	0.593091	intergenic
chr13:98998977-98998977	cg18642369	0.044568	0.147254	0.645596	0.663388	0.351001	0.183764	0.312705	0.236629	Body
chr3:66469574-66469574	cg09716921	0.0399847	0.147486	0.674389	0.313603	0.165614	0.141363	0.233467	0.0885045	Body
chr10:26529253-26529253	cg25607621	0.0447674	0.148012	0.634948	0.63439	0.642586	0.484769	0.209233	0.333861	Body
chr4:3202255-3202255	cg21121843	0.0451077	0.148045	0.755092	0.62087	0.560378	0.49015	0.238081	0.49524	Body
chr6:157075701-157075701	cg26622683	0.0422126	0.148157	0.729378	0.705142	0.476656	0.440565	0.331151	0.381769	Body
chr6:110811410-110811410	cg13915752	0.0383156	0.14825	0.623988	0.651944	0.403174	0.407664	0.270623	0.207268	Body
chr4:153422201-153422201	cg18173388	0.0364118	0.148307	0.717625	0.367307	0.298934	0.267148	0.188516	0.229463	intergenic
chr16:81739297-81739297	cg00227932	0.0387326	0.148308	0.207707	0.596597	0.446244	0.521287	0.11955	0.188904	intergenic
chr11:19907303-19907303	cg06962633	0.045951	0.148404	0.61785	0.708758	0.736311	0.660601	0.525813	0.353855	Body
chr18:13615793-13615793	cg27538957	0.0583288	0.148404	0.855845	0.622762	0.475297	0.397057	0.230597	0.331724	5'UTR
chr6:14373031-14373031	cg25298958	0.0398714	0.148467	0.709708	0.152979	0.281133	0.203098	0.157079	0.292343	intergenic
chr11:19739516-19739516	cg14806636	0.0355642	0.148621	0.533169	0.650923	0.511441	0.615289	0.284654	0.315864	Body
chr3:146551339-146551339	cg26283496	0.0389389	0.148724	0.699565	0.267223	0.456094	0.157203	0.243128	0.238551	intergenic
chr14:68741884-68741884	cg11322281	0.0394803	0.148834	0.709752	0.367023	0.263678	0.19432	0.148414	0.219283	intergenic
chr1:31927705-31927705	cg10589408	0.0347386	0.148924	0.201271	0.62533	0.281492	0.19748	0.0934941	0.0801608	5'UTR
chr2:178531158-178531158	cg15609237	0.0519951	0.14906	0.774095	0.20247	0.483998	0.466159	0.161307	0.288829	Body
chr22:31547156-31547156	cg07113062	0.0448932	0.149145	0.697273	0.633198	0.504674	0.415936	0.249719	0.224836	Body
chr19:17861919-17861919	cg13970540	0.0403881	0.14932	0.482113	0.695158	0.473646	0.533944	0.316066	0.164945	Body
chr14:56584285-56584285	cg03361294	0.0489383	0.14934	0.746625	0.677632	0.689299	0.469781	0.296069	0.494398	Body
chr11:122843423-122843423	cg02763813	0.0448545	0.149463	0.697998	0.165832	0.205972	0.239791	0.075998	0.106493	Body
chr12:123811926-123811926	cg10376312	0.0421115	0.14964	0.735041	0.232495	0.414173	0.256551	0.16787	0.229922	Body
chr3:160980917-160980917	cg11462667	0.0429732	0.149697	0.70171	0.241728	0.305642	0.136747	0.0917789	0.191751	Body
chr2:203599905-203599905	cg04580186	0.0537487	0.149738	0.60129	0.806486	0.438656	0.364132	0.328918	0.183142	intergenic
chr1:101293862-101293862	cg15730234	0.0431164	0.149899	0.693592	0.452686	0.352992	0.253095	0.12014	0.153681	intergenic
chr20:52494416-52494416	cg27028045	0.0347437	0.150128	0.551414	0.0377501	0.0499318	0.0655396	0.0516387	0.0549797	intergenic
chr5:159834036-159834036	cg13140667	0.0347942	0.150366	0.607313	0.0922209	0.296559	0.355794	0.145668	0.101589	Body
chr19:43781917-43781917	cg16169149	0.0361214	0.150417	0.645352	0.392791	0.484018	0.270259	0.128948	0.21398	TSS1500
chr4:74037234-74037234	cg13468041	0.0348401	0.150493	0.52357	0.541157	0.322472	0.193625	0.0709045	0.171463	3'UTR
chr11:128519556-128519556	cg15175838	0.0553116	0.150535	0.811343	0.342821	0.362046	0.289569	0.0950107	0.229778	Body
chr20:50819596-50819596	cg27542044	0.0374008	0.150646	0.686727	0.699251	0.61046	0.541737	0.428352	0.406244	Body
chr14:70358129-70358129	cg22826902	0.0401756	0.151184	0.247704	0.723134	0.307815	0.327413	0.481751	0.169931	Body
chr6:46325672-46325672	cg17979958	0.0366118	0.151299	0.691126	0.270277	0.360491	0.286991	0.099433	0.326416	1stExon
chr8:26248506-26248506	cg13343322	0.0339776	0.151349	0.597634	0.482972	0.439559	0.264649	0.177375	0.135356	intergenic
chr3:124640150-124640150	cg15438184	0.0430612	0.151351	0.68754	0.0951314	0.272719	0.217501	0.0722373	0.242626	Body
chr1:173864939-173864939	cg08947084	0.0434486	0.151358	0.369497	0.813513	0.382705	0.292586	0.474924	0.302435	TSS1500
chr6:30492823-30492823	cg16535080	0.0455995	0.151755	0.228413	0.785632	0.554943	0.38776	0.303166	0.383031	3'UTR
chr20:59008419-59008419	cg20278790	0.0346295	0.151929	0.228491	0.729502	0.302601	0.287538	0.296815	0.278219	TSS1500
chr2:100394307-100394307	cg18406852	0.0344603	0.152125	0.642094	0.121286	0.210312	0.335065	0.13138	0.1859	Body
chr10:34203093-34203093	cg22297065	0.0426885	0.152605	0.60161	0.736437	0.537399	0.365978	0.433578	0.228777	Body
chr1:10615518-10615518	cg04110886	0.0713166	0.15263	0.858902	0.556609	0.820513	0.487701	0.228666	0.542938	Body
chr17:82603208-82603208	cg09416521	0.0566556	0.152643	0.75256	0.795074	0.761053	0.418557	0.435005	0.469222	3'UTR
chr2:203586330-203586330	cg13756014	0.0751117	0.152758	0.748238	0.883434	0.587784	0.683153	0.33091	0.265682	intergenic
chr11:3052211-3052211	cg17004353	0.041612	0.152953	0.530068	0.727521	0.221166	0.316905	0.365758	0.212856	Body
chr3:143825684-143825684	cg27419508	0.0376803	0.153111	0.543827	0.583993	0.107668	0.256239	0.31037	0.511079	Body
chr3:188197540-188197540	cg03970811	0.035596	0.153416	0.627136	0.618448	0.329937	0.280726	0.227199	0.270899	5'UTR
chr19:50341148-50341148	cg21794163	0.0395893	0.153516	0.66359	0.161226	0.187764	0.271151	0.104489	0.0893243	Body
chr4:164509975-164509975	cg19277411	0.0349178	0.154079	0.662799	0.471159	0.277425	0.145094	0.316704	0.223982	Body
chr10:31877175-31877175	cg16490659	0.0521397	0.154115	0.764091	0.842661	0.508578	0.41411	0.616264	0.557989	Body
chr2:64699020-64699020	cg23780193	0.0383585	0.15419	0.699467	0.674249	0.543346	0.354011	0.384883	0.576266	intergenic
chr6:5278299-5278299	cg23285061	0.0551079	0.154526	0.75757	0.785266	0.468819	0.364627	0.497345	0.277089	5'UTR
chr6:34639437-34639437	cg23865415	0.0417957	0.154799	0.406451	0.79068	0.443772	0.350811	0.459896	0.226197	Body
chr11:9577216-9577216	cg03418924	0.0596911	0.154831	0.844044	0.600488	0.806846	0.64043	0.743404	0.851575	Body
chr3:97126035-97126035	cg01556799	0.0395903	0.155154	0.421653	0.730532	0.274235	0.259292	0.422105	0.175385	Body
chr4:39609856-39609856	cg01159791	0.0425395	0.155171	0.727781	0.622974	0.403161	0.317096	0.267029	0.283149	5'UTR
chr2:6999265-6999265	cg24884301	0.0563037	0.155299	0.690536	0.694764	0.189219	0.170927	0.42124	0.277342	Body
chr13:46183260-46183260	cg04341806	0.0361584	0.155305	0.645597	0.197114	0.410047	0.333642	0.128768	0.143523	TSS1500
chr19:32646684-32646684	cg12762771	0.036404	0.155313	0.682787	0.392434	0.548561	0.418133	0.165622	0.353053	Body
chr19:2273051-2273051	cg01859460	0.03434	0.155332	0.608483	0.613449	0.304304	0.284815	0.209609	0.273326	Body
chr3:178532662-178532662	cg17858351	0.046751	0.155447	0.738845	0.691212	0.423634	0.50039	0.334329	0.260765	Body
chr1:33425991-33425991	cg16158487	0.0520706	0.155566	0.484496	0.837392	0.363884	0.227383	0.446721	0.254856	intergenic
chr14:102708680-102708680	cg24482422	0.0460526	0.155602	0.66997	0.73566	0.609211	0.488949	0.274185	0.375777	Body
chr19:4535199-4535199	cg14951193	0.0388376	0.155864	0.498814	0.0187493	0.266503	0.14175	0.0247978	0.474004	TSS200
chr7:122378939-122378939	cg13810707	0.0401582	0.155955	0.588817	0.774673	0.582229	0.506769	0.498434	0.317648	Body
chr1:234962271-234962271	cg17759224	0.0535487	0.15596	0.678441	0.701046	0.430427	0.57562	0.219499	0.216362	intergenic
chr8:133531878-133531878	cg10903500	0.0398038	0.156103	0.640867	0.380746	0.395472	0.225964	0.0992253	0.0947398	5'UTR
chr20:43492372-43492372	cg18983694	0.0552689	0.156337	0.740554	0.699538	0.298037	0.192747	0.316397	0.315522	intergenic
chr22:35410984-35410984	cg16703007	0.0374635	0.156692	0.474777	0.711658	0.281042	0.357513	0.329899	0.160522	Body
chr22:36357957-36357957	cg11268819	0.0402189	0.156701	0.644856	0.651462	0.499829	0.526105	0.258795	0.262662	5'UTR
chr7:18503450-18503450	cg22544467	0.0360975	0.156784	0.44252	0.672039	0.271695	0.143949	0.326269	0.186322	Body
chr18:76374832-76374832	cg05397117	0.0425406	0.157333	0.696107	0.134469	0.230962	0.112662	0.169086	0.150366	Body
chr1:173207592-173207592	cg18459392	0.0554299	0.157631	0.677704	0.648006	0.359468	0.227166	0.26104	0.0732639	TSS1500
chr11:44530645-44530645	cg14793586	0.0360643	0.157753	0.633442	0.171007	0.135192	0.13643	0.0851723	0.309044	intergenic
chr20:40156577-40156577	cg13807646	0.0381427	0.157851	0.669393	0.127321	0.236887	0.237816	0.141118	0.116519	intergenic
chr5:10567531-10567531	cg13276570	0.0510752	0.157905	0.686237	0.190394	0.480751	0.465915	0.128822	0.106346	Body
chr11:9577556-9577556	cg03056374	0.0535108	0.157968	0.863012	0.63666	0.782529	0.545248	0.467398	0.650812	Body
chr14:83018492-83018492	cg15008519	0.0359081	0.158064	0.432432	0.0562419	0.556086	0.277154	0.0837811	0.129243	intergenic
chr4:143230902-143230902	cg09762808	0.0405908	0.158098	0.740527	0.611148	0.543654	0.320999	0.334443	0.347817	intergenic
chr12:45612501-45612501	cg01819285	0.0345998	0.158133	0.677593	0.412445	0.489649	0.343759	0.148342	0.321273	intergenic
chr2:224952168-224952168	cg20606891	0.0511383	0.158196	0.508023	0.766536	0.475122	0.248471	0.457365	0.133841	Body
chr1:11025162-11025162	cg22693994	0.0364928	0.158467	0.40233	0.754388	0.530573	0.303387	0.400071	0.304833	3'UTR
chr8:76983353-76983353	cg08877490	0.0461953	0.158641	0.488418	0.745243	0.549213	0.187777	0.522512	0.288598	Body
chr16:87701650-87701650	cg07721872	0.0536074	0.159005	0.775583	0.79215	0.592502	0.504472	0.543272	0.305408	Body
chr17:49390047-49390047	cg21659576	0.0349878	0.159035	0.454612	0.731934	0.387641	0.334005	0.347158	0.210895	intergenic
chr9:131657729-131657729	cg14126884	0.0438994	0.159167	0.649139	0.754861	0.381833	0.389542	0.297627	0.304378	Body
chr11:121575980-121575980	cg08441314	0.03676	0.159194	0.626672	0.169751	0.159104	0.0896304	0.0860411	0.104637	Body
chr5:103488922-103488922	cg14865407	0.042864	0.159319	0.694819	0.615295	0.372852	0.206798	0.233009	0.432744	intergenic
chr1:113399309-113399309	cg05109600	0.0374485	0.159488	0.735559	0.355899	0.486667	0.264043	0.227956	0.414047	Body
chr7:101250614-101250614	cg19653874	0.0386464	0.159599	0.482716	0.767279	0.503343	0.33589	0.364152	0.268741	intergenic
chr6:107083234-107083234	cg26920483	0.0367201	0.159912	0.635413	0.710662	0.522577	0.364763	0.346064	0.344474	Body
chr15:93897969-93897969	cg13559088	0.0418929	0.160065	0.695112	0.194731	0.190718	0.126548	0.173391	0.112896	intergenic
chr7:28570430-28570430	cg15773678	0.0347131	0.160265	0.703348	0.364531	0.266255	0.244006	0.16401	0.285023	Body
chr10:129606325-129606325	cg09125600	0.0369254	0.160358	0.633	0.318406	0.301519	0.258983	0.0650215	0.0886912	Body
chr4:42344961-42344961	cg10307691	0.0503755	0.160398	0.765811	0.248761	0.270261	0.136266	0.108327	0.311214	intergenic
chr10:11532572-11532572	cg07508934	0.0356323	0.160426	0.705241	0.210728	0.351475	0.368054	0.193491	0.226419	TSS1500
chr3:46370987-46370987	cg22066626	0.0488871	0.160684	0.480146	0.690722	0.275047	0.0747873	0.226862	0.118707	5'UTR
chr16:10981785-10981785	cg14343790	0.0494264	0.16091	0.44438	0.786874	0.443613	0.224267	0.311738	0.160358	Body
chr13:20370278-20370278	cg00478368	0.0507954	0.160981	0.804403	0.128072	0.332269	0.377515	0.304407	0.460196	intergenic
chr10:30747868-30747868	cg17569958	0.0346188	0.161454	0.667606	0.395402	0.425654	0.292265	0.137831	0.213442	intergenic
chr17:1553196-1553196	cg18780453	0.0367279	0.161488	0.666645	0.737156	0.643684	0.490856	0.458123	0.58967	Body
chr9:120926437-120926437	cg15551881	0.0472143	0.161501	0.680406	0.762007	0.563328	0.372679	0.500044	0.271117	5'UTR
chr11:65640263-65640263	cg04466898	0.0389593	0.161714	0.615869	0.76663	0.628007	0.580108	0.477124	0.384541	5'UTR
chr10:7193265-7193265	cg19329549	0.041996	0.161826	0.574085	0.8074	0.633211	0.43586	0.375323	0.480776	Body
chr1:67338716-67338716	cg08365050	0.0383862	0.161864	0.757351	0.532097	0.504448	0.275649	0.363531	0.523438	ExonBnd
chr6:131685456-131685456	cg25576682	0.0440978	0.161914	0.705077	0.694056	0.317204	0.245291	0.401354	0.406751	Body
chr5:169656248-169656248	cg14784010	0.0409864	0.162028	0.653223	0.721824	0.531842	0.30682	0.640081	0.466858	Body
chr8:102659758-102659758	cg17594632	0.0369717	0.16208	0.625185	0.62644	0.553451	0.552463	0.372439	0.226308	intergenic
chr12:10392872-10392872	cg09131321	0.0443079	0.162125	0.701294	0.173265	0.137706	0.124441	0.383236	0.183923	Body
chr2:48994214-48994214	cg08644354	0.0367467	0.16213	0.587758	0.418105	0.179752	0.0866227	0.0890287	0.130878	Body
chr6:135145342-135145342	cg19996939	0.0368474	0.162202	0.361581	0.623629	0.400739	0.210271	0.145389	0.0680303	intergenic
chr17:27475451-27475451	cg27291904	0.0389897	0.162333	0.695626	0.497774	0.420598	0.285666	0.246883	0.155836	5'UTR
chr4:53431205-53431205	cg20221459	0.0429111	0.162333	0.442093	0.722765	0.611447	0.449165	0.607029	0.225855	Body
chr7:43622193-43622193	cg17885415	0.0422887	0.162483	0.515766	0.722654	0.436387	0.243072	0.309677	0.167389	Body
chr20:51529549-51529549	cg21610125	0.0486778	0.162781	0.747925	0.574992	0.372724	0.37895	0.228753	0.159243	5'UTR
chr2:8608768-8608768	cg01201959	0.0357977	0.162915	0.597069	0.654917	0.49415	0.402444	0.202922	0.3153	intergenic
chr1:172338340-172338340	cg24703787	0.0456239	0.163066	0.695719	0.560274	0.313331	0.268169	0.213489	0.126152	Body
chr19:16446166-16446166	cg04602396	0.0376831	0.163244	0.322409	0.695571	0.374083	0.460341	0.310741	0.111749	Body
chr1:234881440-234881440	cg24036487	0.0403467	0.163423	0.602135	0.686072	0.328145	0.254331	0.370308	0.195358	intergenic
chr11:114083090-114083090	cg24452821	0.0403291	0.163575	0.522528	0.531989	0.124234	0.167149	0.113108	0.0496004	Body
chr15:92144547-92144547	cg19687529	0.0415475	0.16362	0.64163	0.695028	0.365214	0.442054	0.191409	0.356103	Body
chr12:96272167-96272167	cg08695337	0.0384765	0.163671	0.579391	0.521617	0.591119	0.509651	0.230842	0.174177	intergenic
chr6:50817231-50817231	cg21502834	0.0452632	0.163783	0.679643	0.236864	0.114052	0.0634785	0.178117	0.0804881	TSS1500
chr5:1499050-1499050	cg01702217	0.0356209	0.163839	0.701251	0.556209	0.39972	0.416953	0.211195	0.316107	Body
chr21:16284914-16284914	cg00407017	0.0356022	0.163916	0.618793	0.233243	0.627344	0.414747	0.218951	0.386325	Body
chr17:66717633-66717633	cg27229075	0.0371773	0.164167	0.613345	0.577488	0.275186	0.1821	0.304023	0.160798	Body
chr7:70679975-70679975	cg25096622	0.0444131	0.164207	0.742386	0.194751	0.3207	0.26054	0.146167	0.169266	Body
chr8:28164755-28164755	cg21108628	0.0446262	0.164357	0.666287	0.752933	0.616842	0.448552	0.286852	0.436062	Body
chr20:34377041-34377041	cg21690513	0.0403854	0.164426	0.418866	0.764751	0.350988	0.187608	0.334088	0.280286	5'UTR
chr13:49683778-49683778	cg24029222	0.0451414	0.16456	0.754007	0.653197	0.524074	0.305318	0.517239	0.291164	Body
chr8:8889169-8889169	cg27280535	0.0612469	0.164851	0.783097	0.567459	0.328772	0.172234	0.198847	0.13842	Body
chr7:139683076-139683076	cg14526576	0.0385266	0.165288	0.331488	0.687907	0.528527	0.368219	0.234083	0.157765	Body
chr9:115000450-115000450	cg16952287	0.0495535	0.165385	0.754306	0.365584	0.376581	0.246515	0.136033	0.117146	intergenic
chr22:17767774-17767774	cg27254570	0.0481312	0.165612	0.542976	0.839873	0.522764	0.403021	0.43743	0.250931	5'UTR
chr16:8891863-8891863	cg16455376	0.0383252	0.165648	0.609499	0.682647	0.592809	0.471401	0.319546	0.271523	intergenic
chr7:2822221-2822221	cg11020333	0.0379776	0.165889	0.795725	0.672777	0.553104	0.480743	0.49508	0.513549	Body
chr14:72588681-72588681	cg27343852	0.0436772	0.165929	0.720274	0.180312	0.322057	0.232635	0.124599	0.146734	intergenic
chr6:46294026-46294026	cg06336736	0.0395745	0.166133	0.68243	0.296461	0.235514	0.143405	0.13532	0.120907	Body
chr2:65536618-65536618	cg19347163	0.0420634	0.166369	0.850827	0.538029	0.457396	0.420166	0.447381	0.383536	intergenic
chr10:11532301-11532301	cg10853431	0.0384393	0.166802	0.691886	0.218763	0.276248	0.267482	0.144087	0.116758	Body
chr5:138028591-138028591	cg16996086	0.0467156	0.166947	0.668759	0.832474	0.530833	0.41996	0.369757	0.414097	5'UTR
chr20:19948182-19948182	cg22580346	0.0349245	0.167067	0.654617	0.128896	0.197186	0.218108	0.119442	0.183901	Body
chr6:72739344-72739344	cg00964035	0.0423465	0.167109	0.682239	0.205119	0.486101	0.382528	0.203859	0.592216	Body
chr17:38509857-38509857	cg24698979	0.046332	0.167335	0.575543	0.689691	0.186161	0.244021	0.149323	0.296272	Body
chr16:49478247-49478247	cg00706371	0.0385562	0.167383	0.55684	0.688232	0.286982	0.274831	0.354282	0.172417	intergenic
chr9:97986238-97986238	cg14277403	0.0492407	0.167404	0.493716	0.760823	0.382809	0.31898	0.203453	0.128274	Body
chr16:82801691-82801691	cg11330134	0.0352294	0.16747	0.643099	0.384051	0.222144	0.170994	0.115213	0.157176	5'UTR
chr16:1312680-1312680	cg18732850	0.0361583	0.167561	0.462292	0.211935	0.464859	0.498192	0.359148	0.730816	5'UTR
chr5:131394339-131394339	cg21027742	0.0447045	0.167703	0.764871	0.811581	0.610236	0.481677	0.574497	0.595377	3'UTR
chr1:77770788-77770788	cg12327939	0.0435283	0.167741	0.704311	0.639033	0.545133	0.430306	0.344151	0.200034	intergenic
chr14:65170568-65170568	cg15829467	0.0402467	0.167744	0.633596	0.296618	0.230857	0.410571	0.0654424	0.0829772	intergenic
chr16:615320-615320	cg00362381	0.0473486	0.168032	0.842526	0.525933	0.713101	0.725906	0.550025	0.64649	Body
chr19:17846297-17846297	cg03272225	0.052863	0.168265	0.808612	0.749553	0.574395	0.517294	0.322745	0.388286	5'UTR
chr13:42279382-42279382	cg09569166	0.0356531	0.168361	0.422372	0.715114	0.470998	0.418833	0.382323	0.165009	5'UTR
chr8:8286063-8286063	cg08232500	0.0413304	0.168529	0.621595	0.623584	0.334055	0.231422	0.216296	0.161638	intergenic
chr18:11747110-11747110	cg16562063	0.0345078	0.168563	0.689275	0.465129	0.293099	0.217317	0.209346	0.25901	Body
chr6:160871499-160871499	cg21223214	0.0508206	0.168609	0.784524	0.169006	0.295731	0.198693	0.173981	0.192653	intergenic
chr13:20419927-20419927	cg11970797	0.0370809	0.16874	0.728163	0.57807	0.377984	0.517442	0.423778	0.247903	Body
chr16:89981612-89981612	cg20822254	0.0481976	0.169334	0.445545	0.870852	0.517486	0.463189	0.515359	0.287773	Body
chr10:30682618-30682618	cg14189441	0.0512072	0.169914	0.725943	0.236629	0.593867	0.529068	0.155932	0.307827	intergenic
chr11:118443508-118443508	cg03683583	0.0470626	0.169995	0.558382	0.834449	0.502946	0.253476	0.458644	0.395212	Body
chr9:131629968-131629968	cg13329054	0.0363736	0.170184	0.42295	0.731111	0.430208	0.308181	0.340387	0.178173	Body
chr1:116380849-116380849	cg12668782	0.0353877	0.170425	0.692232	0.586669	0.459948	0.445788	0.293443	0.246323	Body
chr11:86256433-86256433	cg26910158	0.0533446	0.170484	0.492047	0.834881	0.528078	0.305726	0.666856	0.303739	Body
chr10:118246780-118246780	cg25698741	0.0386572	0.170584	0.654595	0.171245	0.132977	0.120773	0.079978	0.183602	intergenic
chr4:2954900-2954900	cg18257485	0.0418479	0.170625	0.625466	0.663453	0.484718	0.31853	0.214946	0.222231	Body
chr12:64613992-64613992	cg13063965	0.0425833	0.170791	0.569963	0.751412	0.642738	0.57694	0.363984	0.310039	Body
chr9:120926607-120926607	cg00894216	0.0403847	0.170886	0.528327	0.721295	0.430124	0.400384	0.342823	0.142072	5'UTR
chr16:78778563-78778563	cg17708276	0.0455871	0.17112	0.762286	0.546205	0.41816	0.415848	0.197045	0.23521	Body
chr21:16193130-16193130	cg22104103	0.0406499	0.171639	0.601831	0.250036	0.558716	0.470653	0.191651	0.11181	Body
chr15:101062773-101062773	cg10179673	0.0395846	0.171808	0.637906	0.748376	0.528239	0.509005	0.387784	0.293202	Body
chr10:94591645-94591645	cg09046193	0.0351972	0.171902	0.415146	0.732151	0.469903	0.3528	0.20715	0.317237	Body
chr12:132820209-132820209	cg15710370	0.0363697	0.172404	0.652237	0.762846	0.640296	0.540961	0.662821	0.526041	Body
chr12:12336232-12336232	cg00357904	0.0341913	0.172931	0.510736	0.708854	0.426729	0.295004	0.323313	0.223757	Body
chr21:38807127-38807127	cg05699505	0.0490314	0.173412	0.664492	0.0551051	0.128986	0.0912269	0.0362167	0.0662562	5'UTR
chr6:18262292-18262292	cg08451113	0.0381463	0.173751	0.487906	0.703808	0.511368	0.369332	0.279565	0.173588	Body
chr17:36551007-36551007	cg24035363	0.0349955	0.174026	0.661825	0.514917	0.457881	0.507184	0.345889	0.156217	Body
chr13:100825675-100825675	cg20046827	0.0426738	0.174041	0.610053	0.530739	0.223603	0.12351	0.122499	0.135922	Body
chr6:30679762-30679762	cg07076751	0.046617	0.174128	0.586568	0.816199	0.679488	0.575488	0.458393	0.331193	Body
chr1:45588139-45588139	cg00920579	0.0450035	0.17419	0.599869	0.795574	0.589782	0.386153	0.353268	0.656243	Body
chr14:64997594-64997594	cg16528585	0.035032	0.174207	0.743791	0.572724	0.648328	0.488451	0.44636	0.37903	Body
chr13:39044818-39044818	cg26255179	0.0411358	0.174246	0.218955	0.740488	0.453236	0.2814	0.325487	0.1731	Body
chr3:69204745-69204745	cg07427584	0.0495203	0.174412	0.671755	0.252778	0.624135	0.472558	0.106867	0.271176	Body
chr2:8202245-8202245	cg26555703	0.0475498	0.174412	0.763739	0.357271	0.256315	0.149151	0.143198	0.35876	Body
chr1:40232735-40232735	cg03482987	0.0495875	0.174604	0.79186	0.848372	0.607492	0.511143	0.690607	0.555714	Body
chr9:20585216-20585216	cg22200247	0.0364568	0.17463	0.694042	0.592215	0.529768	0.384583	0.257378	0.301539	Body
chr5:172113394-172113394	cg22577540	0.0429165	0.174687	0.609847	0.867745	0.576974	0.575165	0.62513	0.475664	Body
chr20:50652708-50652708	cg02190788	0.0338149	0.175273	0.675353	0.255694	0.431231	0.447762	0.157103	0.284239	Body
chr3:69294247-69294247	cg01620373	0.0419994	0.175293	0.477962	0.543754	0.594436	0.425921	0.116975	0.131411	Body
chr1:172838456-172838456	cg27156983	0.0496732	0.175313	0.747474	0.698739	0.466204	0.310181	0.564677	0.250428	intergenic
chr16:46784043-46784043	cg09564309	0.0370338	0.175381	0.649338	0.522045	0.321101	0.25141	0.12519	0.222778	intergenic
chr8:17734510-17734510	cg02677189	0.0389361	0.175686	0.73775	0.676266	0.517233	0.370159	0.466484	0.326455	Body
chr5:1494868-1494868	cg09849319	0.0379046	0.175717	0.678111	0.761719	0.54199	0.465526	0.388465	0.413655	Body
chr10:16519203-16519203	cg00992317	0.0366052	0.175959	0.675067	0.484456	0.402492	0.332016	0.102703	0.413234	Body
chr15:90749982-90749982	cg21714980	0.0483098	0.175988	0.785103	0.566966	0.594204	0.560608	0.202215	0.490756	5'UTR
chr14:73696441-73696441	cg03108312	0.046871	0.176107	0.594907	0.766105	0.538319	0.257935	0.404298	0.243666	3'UTR
chr2:32189843-32189843	cg26355049	0.0437127	0.176433	0.598396	0.861383	0.61968	0.449822	0.461716	0.462497	Body
chr6:167152889-167152889	cg17150058	0.0374655	0.176441	0.677024	0.559488	0.471715	0.588294	0.21626	0.328806	intergenic
chr1:116374960-116374960	cg20783784	0.0403196	0.176599	0.563794	0.710688	0.579511	0.524638	0.26733	0.274053	Body
chr13:52033203-52033203	cg17872838	0.0345722	0.176603	0.740528	0.516221	0.530755	0.310376	0.413815	0.587184	3'UTR
chr3:98980837-98980837	cg17125977	0.0383911	0.176764	0.606903	0.498293	0.306066	0.136561	0.131941	0.131317	intergenic
chr8:92095070-92095070	cg07538339	0.0435369	0.176832	0.610324	0.267275	0.0499445	0.0641489	0.0236179	0.0632635	5'UTR
chr6:56746901-56746901	cg20617367	0.0401497	0.176883	0.660737	0.811587	0.597593	0.544995	0.661796	0.466863	Body
chr11:67271648-67271648	cg09130535	0.0483013	0.177469	0.607259	0.803095	0.481153	0.487474	0.286592	0.256575	Body
chr10:61941493-61941493	cg24540279	0.0530647	0.177475	0.74248	0.786885	0.399199	0.360539	0.301641	0.336976	Body
chr14:54622755-54622755	cg05130075	0.0360333	0.177478	0.720303	0.632227	0.417694	0.323435	0.569331	0.378954	Body
chr4:879845-879845	cg04266908	0.0528679	0.177517	0.801942	0.766325	0.685216	0.579269	0.368685	0.704884	Body
chr12:14400173-14400173	cg22208022	0.0354338	0.177604	0.601139	0.644837	0.614585	0.480862	0.276212	0.309845	5'UTR
chr8:17723737-17723737	cg24333112	0.0425001	0.177638	0.738829	0.82437	0.650844	0.646769	0.661798	0.607078	TSS1500
chr9:15228546-15228546	cg09407142	0.0366176	0.17783	0.735291	0.504819	0.467113	0.357226	0.216797	0.315536	5'UTR
chr19:951681-951681	cg22035959	0.090683	0.178006	0.727259	0.913678	0.313553	0.24154	0.683472	0.198466	Body
chr11:9211318-9211318	cg11217594	0.0390465	0.178264	0.704907	0.246803	0.294888	0.158189	0.11508	0.292543	Body
chr4:145807009-145807009	cg06890039	0.0395717	0.178293	0.56733	0.784345	0.452044	0.442075	0.425552	0.255912	Body
chr17:48113340-48113340	cg01722297	0.0449604	0.178304	0.711194	0.843486	0.590113	0.484359	0.508411	0.434907	Body
chr10:3886911-3886911	cg18625916	0.0371635	0.178565	0.521817	0.414759	0.575708	0.498385	0.157629	0.126428	intergenic
chr2:11555546-11555546	cg23377042	0.0409507	0.178666	0.346843	0.317939	0.73002	0.441006	0.198274	0.148192	5'UTR
chr14:31388984-31388984	cg23515828	0.0400945	0.179034	0.665728	0.708608	0.704387	0.496802	0.721025	0.705344	Body
chr3:72487383-72487383	cg12053348	0.033782	0.179218	0.605303	0.190349	0.420918	0.40665	0.121952	0.140792	intergenic
chr5:74476187-74476187	cg08250738	0.0343725	0.179285	0.712455	0.290412	0.508348	0.325452	0.267141	0.247296	intergenic
chr7:2099624-2099624	cg05095590	0.0407257	0.179642	0.701027	0.772907	0.44534	0.410825	0.379451	0.5446	Body
chr3:122101880-122101880	cg09410271	0.0649696	0.179728	0.646724	0.722278	0.296659	0.157632	0.220564	0.0648449	Body
chr10:88882060-88882060	cg21877477	0.0682079	0.179777	0.827344	0.646164	0.702957	0.59373	0.170884	0.35875	5'UTR
chr14:68789973-68789973	cg06617636	0.0622041	0.179858	0.864135	0.928033	0.761555	0.624403	0.542955	0.577886	Body
chr5:159053027-159053027	cg23140855	0.0547003	0.179886	0.75521	0.101357	0.212217	0.178361	0.0991858	0.114521	Body
chr6:31561377-31561377	cg20826024	0.0353206	0.180451	0.563635	0.711863	0.492153	0.445008	0.267453	0.279919	intergenic
chr2:66582853-66582853	cg24105287	0.0465655	0.180525	0.625299	0.0496533	0.0456264	0.0324567	0.0158583	0.172964	intergenic
chr10:124689006-124689006	cg11388488	0.0444036	0.180739	0.516997	0.723563	0.245179	0.182476	0.239131	0.496958	Body
chr2:230661369-230661369	cg16318442	0.0382653	0.180973	0.677811	0.635219	0.476671	0.489845	0.447502	0.187059	intergenic
chr10:116893327-116893327	cg19263868	0.0377795	0.181039	0.518675	0.447757	0.0826257	0.0644849	0.0756994	0.0732745	Body
chr15:52559171-52559171	cg26670433	0.0415091	0.181142	0.337666	0.764222	0.373	0.325129	0.318774	0.133841	Body
chr16:1963057-1963057	cg27545630	0.0516313	0.181556	0.71726	0.88425	0.670528	0.702032	0.449623	0.550778	Body
chr1:68155241-68155241	cg06256838	0.0345251	0.181756	0.550702	0.517633	0.189102	0.119903	0.144867	0.148694	ExonBnd
chr11:66101303-66101303	cg09126120	0.0401801	0.181865	0.688537	0.490816	0.292648	0.317245	0.0920656	0.249029	Body
chr16:87729596-87729596	cg16640791	0.0344723	0.181932	0.428189	0.573598	0.574797	0.523447	0.23398	0.160919	Body
chr6:13764010-13764010	cg03309738	0.0356777	0.181935	0.662844	0.6674	0.391573	0.415368	0.24342	0.346966	intergenic
chr6:147530294-147530294	cg08117738	0.0393375	0.182201	0.644614	0.161731	0.154512	0.104248	0.300315	0.054708	Body
chr9:120926915-120926915	cg04517263	0.0402716	0.182234	0.42134	0.788463	0.491727	0.317396	0.268069	0.29823	TSS200
chr3:191331354-191331354	cg09153271	0.040837	0.182244	0.466163	0.641951	0.644349	0.594396	0.172079	0.429694	TSS1500
chr10:50416995-50416995	cg24004665	0.0664334	0.182287	0.848483	0.745672	0.555112	0.207568	0.326019	0.468366	5'UTR
chr1:24927638-24927638	cg03769939	0.0524726	0.182435	0.729476	0.832897	0.433505	0.601588	0.336794	0.404127	Body
chr16:30033483-30033483	cg12210809	0.0426564	0.182758	0.715595	0.485812	0.195133	0.207359	0.378935	0.169493	intergenic
chr6:14875854-14875854	cg06764229	0.0466386	0.182889	0.740759	0.193145	0.219984	0.228639	0.156093	0.10218	intergenic
chr18:23670065-23670065	cg18488521	0.0351469	0.182932	0.66158	0.206517	0.264777	0.175397	0.119462	0.13923	intergenic
chr1:202488576-202488576	cg04634656	0.0518942	0.182963	0.815848	0.829228	0.616872	0.7187	0.553806	0.787245	5'UTR
chr10:62183523-62183523	cg18084505	0.0377357	0.182992	0.607257	0.78953	0.461387	0.507811	0.325605	0.440995	intergenic
chr7:7126229-7126229	cg25449870	0.0348774	0.183077	0.649677	0.539071	0.554257	0.288828	0.23174	0.269341	intergenic
chr18:12629464-12629464	cg22362985	0.0471931	0.18315	0.809154	0.637514	0.342192	0.330712	0.310141	0.500724	Body
chr10:103466795-103466795	cg04290005	0.0338329	0.183215	0.203124	0.689344	0.38788	0.363029	0.465699	0.196139	intergenic
chr5:73898895-73898895	cg00175945	0.0421905	0.183267	0.697795	0.572708	0.449981	0.298085	0.204932	0.194118	Body
chr21:31446740-31446740	cg14168690	0.0342644	0.183335	0.619899	0.582971	0.228012	0.216818	0.227308	0.280956	5'UTR
chr1:37901758-37901758	cg13523231	0.0404241	0.1834	0.410515	0.625998	0.265908	0.368803	0.106124	0.615173	Body
chr7:100888802-100888802	cg00621899	0.0338597	0.183641	0.343578	0.733803	0.30155	0.354792	0.255444	0.218395	1stExon
chr6:155104191-155104191	cg04619137	0.0379146	0.184407	0.696966	0.147892	0.184566	0.182428	0.221585	0.188521	5'UTR
chr2:241108944-241108944	cg24169315	0.0564482	0.184451	0.767202	0.709029	0.56003	0.677501	0.220266	0.396562	Body
chr15:79900272-79900272	cg23021192	0.034207	0.184618	0.616102	0.70587	0.494743	0.446866	0.269425	0.361364	Body
chr4:186628304-186628304	cg01483139	0.0414643	0.184732	0.745992	0.665016	0.661059	0.814731	0.604332	0.659733	Body
chr7:157387079-157387079	cg02696201	0.0438933	0.184943	0.60917	0.695192	0.580116	0.382848	0.22367	0.24368	Body
chr8:94242321-94242321	cg03838641	0.0417472	0.185155	0.617524	0.562113	0.40967	0.451421	0.122621	0.146315	intergenic
chr14:68369229-68369229	cg19549771	0.0370752	0.185227	0.669965	0.429111	0.462762	0.403585	0.133298	0.194332	Body
chr3:191331496-191331496	cg12336960	0.0502957	0.185301	0.585024	0.740714	0.706306	0.55599	0.272911	0.289917	Body
chr3:196641829-196641829	cg07389319	0.0597835	0.185682	0.693232	0.791952	0.217202	0.335371	0.27478	0.258018	5'UTR
chr18:54220853-54220853	cg16200116	0.0454391	0.185711	0.525326	0.804031	0.658735	0.53049	0.496859	0.265907	Body
chr18:71249071-71249071	cg21847072	0.0464472	0.18608	0.269944	0.063993	0.626344	0.477964	0.0964061	0.098066	intergenic
chr11:70327860-70327860	cg01339381	0.0443213	0.186314	0.466809	0.813953	0.622349	0.477646	0.338894	0.303878	Body
chr17:28928153-28928153	cg15177892	0.046925	0.186751	0.542442	0.79254	0.557964	0.570031	0.639724	0.238525	Body
chr9:133954117-133954117	cg17500332	0.038097	0.186975	0.553881	0.573222	0.45906	0.385581	0.140009	0.118689	Body
chr2:96344082-96344082	cg12289092	0.0471811	0.187183	0.764937	0.870407	0.682654	0.55713	0.685408	0.620103	Body
chr19:13100447-13100447	cg24706505	0.0389677	0.187238	0.509375	0.827963	0.577606	0.432836	0.615044	0.42647	Body
chr6:30491735-30491735	cg21366673	0.0365702	0.187306	0.163606	0.735934	0.429636	0.301367	0.390568	0.39993	Body
chr1:15412236-15412236	cg25978218	0.0408559	0.187371	0.58414	0.781249	0.452875	0.624712	0.345106	0.646941	Body
chr1:10173660-10173660	cg12472246	0.0460866	0.187424	0.653859	0.699059	0.540618	0.408368	0.225278	0.226961	Body
chr11:67435963-67435963	cg23456595	0.0505741	0.187471	0.710591	0.829954	0.780534	0.713951	0.681524	0.459466	Body
chr21:41527234-41527234	cg10715502	0.0367004	0.187884	0.603491	0.0630762	0.146637	0.0978174	0.0760516	0.0880563	intergenic
chr10:50508615-50508615	cg06754496	0.047082	0.187933	0.629785	0.819024	0.619833	0.505541	0.64158	0.304451	5'UTR
chr3:61843137-61843137	cg17592376	0.0366733	0.187937	0.658266	0.654658	0.40785	0.337555	0.380639	0.20176	Body
chr10:11532304-11532304	cg06528737	0.0373379	0.188007	0.684252	0.222316	0.271839	0.228212	0.135749	0.115296	Body
chr7:157412266-157412266	cg07993586	0.039948	0.188538	0.715396	0.55904	0.611887	0.439541	0.220933	0.34563	Body
chr13:111304276-111304276	cg10435235	0.0428917	0.188818	0.749921	0.492674	0.613895	0.508404	0.201297	0.540994	3'UTR
chr6:107917603-107917603	cg22581196	0.0354389	0.188916	0.781093	0.674735	0.614908	0.458769	0.559143	0.575904	Body
chr6:5337796-5337796	cg27461741	0.0347417	0.188923	0.644834	0.628269	0.398885	0.367386	0.240776	0.236599	5'UTR
chr10:132563977-132563977	cg09838169	0.0353169	0.189062	0.729648	0.514775	0.34538	0.365962	0.243263	0.257678	Body
chr12:86257781-86257781	cg18658186	0.0362089	0.189749	0.651354	0.074952	0.325854	0.135968	0.189425	0.245026	5'UTR
chr20:51535060-51535060	cg01811421	0.0374636	0.189884	0.326262	0.75931	0.436484	0.473135	0.396325	0.201402	5'UTR
chr10:34320610-34320610	cg09884107	0.0468519	0.190117	0.521081	0.846768	0.537826	0.394225	0.497826	0.252161	Body
chr5:14038521-14038521	cg10979364	0.0365259	0.19025	0.671413	0.122605	0.257899	0.222653	0.150121	0.145141	intergenic
chr20:51399278-51399278	cg03725322	0.0414643	0.190339	0.358977	0.808847	0.404346	0.351831	0.539678	0.612759	Body
chr1:97365261-97365261	cg12271549	0.0432723	0.190439	0.611673	0.774914	0.724027	0.447993	0.447047	0.708411	Body
chr5:91281790-91281790	cg08078431	0.0393769	0.190601	0.673187	0.573986	0.38408	0.208472	0.160339	0.342424	intergenic
chr10:114633664-114633664	cg00950497	0.0406017	0.190608	0.706515	0.315987	0.248212	0.336637	0.241511	0.0577411	Body
chr6:14382105-14382105	cg03516599	0.0344371	0.190685	0.710794	0.194698	0.296473	0.197932	0.318297	0.23418	intergenic
chrX:13051648-13051648	cg06480525	0.0351294	0.190988	0.567361	0.673029	0.451162	0.416564	0.227148	0.220644	intergenic
chr14:85934238-85934238	cg03009213	0.0489713	0.191093	0.433232	0.625784	0.270801	0.122314	0.135281	0.635586	TSS1500
chr22:24273138-24273138	cg11978118	0.0431778	0.191274	0.697393	0.538675	0.40826	0.331742	0.154178	0.161131	5'UTR
chr10:17655602-17655602	cg03414575	0.0483694	0.191627	0.749954	0.860584	0.574407	0.539266	0.603428	0.400124	Body
chr4:17875551-17875551	cg01535003	0.0615752	0.191854	0.632124	0.8827	0.581524	0.268255	0.445908	0.265472	Body
chr2:102436256-102436256	cg03938978	0.0403378	0.19197	0.693121	0.0768803	0.215625	0.242044	0.149498	0.215908	Body
chr15:32870675-32870675	cg10006817	0.0426385	0.192167	0.757197	0.629667	0.697736	0.566638	0.397401	0.341841	Body
chr9:115373658-115373658	cg22405816	0.0349591	0.192226	0.63414	0.190089	0.364099	0.457751	0.157221	0.141186	5'UTR
chr4:2320351-2320351	cg12811871	0.0583292	0.193064	0.869071	0.560092	0.64176	0.472207	0.199148	0.410906	Body
chr2:120294204-120294204	cg19702194	0.0356309	0.193182	0.439896	0.789706	0.618786	0.471348	0.508373	0.361972	3'UTR
chr3:46369983-46369983	cg00803692	0.0538815	0.193362	0.631266	0.779471	0.418138	0.164808	0.235868	0.430522	TSS200
chrY:12907421-12907421	cg17816615	0.0507821	0.193413	0.346235	0.172529	0.2836	0.151776	0.138103	0.776134	Body
chr19:11324419-11324419	cg13957558	0.0440036	0.19357	0.639118	0.0160508	0.164341	0.104947	0.0420241	0.245376	Body
chr6:45480496-45480496	cg18616266	0.0363181	0.193846	0.615399	0.576096	0.181485	0.222332	0.261333	0.18969	Body
chr13:97274988-97274988	cg21613620	0.0394449	0.194083	0.77612	0.654798	0.677098	0.66249	0.421888	0.496911	5'UTR
chr4:114385416-114385416	cg16826554	0.0455514	0.194518	0.759323	0.584999	0.516891	0.25895	0.418617	0.208399	intergenic
chr18:3412715-3412715	cg20803069	0.0437914	0.194685	0.803412	0.313177	0.386744	0.439596	0.19527	0.481779	TSS200
chr12:116333673-116333673	cg27299783	0.0387512	0.19488	0.266467	0.711507	0.291766	0.250712	0.45173	0.124703	intergenic
chr4:7046332-7046332	cg21294220	0.0446473	0.1949	0.68207	0.718803	0.399856	0.357741	0.294474	0.220119	Body
chr12:55928883-55928883	cg08338281	0.0529484	0.19502	0.375462	0.328637	0.459507	0.820531	0.277987	0.113229	TSS1500
chr15:90749913-90749913	cg19462364	0.04069	0.195064	0.600912	0.722492	0.695112	0.534938	0.277571	0.447013	5'UTR
chr3:188295130-188295130	cg02524983	0.0694079	0.19514	0.840685	0.791898	0.525049	0.202299	0.316605	0.528045	5'UTR
chr2:8248487-8248487	cg17771674	0.0374361	0.195314	0.649124	0.595224	0.343162	0.221461	0.235742	0.203506	Body
chr2:60872900-60872900	cg16838554	0.0505427	0.195477	0.662104	0.734807	0.459571	0.247206	0.192874	0.295801	Body
chr7:98796097-98796097	cg08185072	0.034327	0.195639	0.649793	0.125686	0.415626	0.412162	0.157676	0.310433	intergenic
chr6:90079138-90079138	cg14780806	0.0441504	0.195706	0.671662	0.221653	0.572595	0.443732	0.149101	0.200119	5'UTR
chr22:47095087-47095087	cg20919820	0.0376475	0.195736	0.696202	0.493094	0.561063	0.419035	0.377541	0.763613	Body
chr16:31302106-31302106	cg05865906	0.0389136	0.196011	0.631836	0.0991734	0.105213	0.0510794	0.125525	0.2134	Body
chr17:77725829-77725829	cg15444811	0.0348529	0.19603	0.6159	0.564967	0.473294	0.332137	0.334281	0.110783	Body
chr8:92514538-92514538	cg11265106	0.0465604	0.19608	0.731347	0.499863	0.261374	0.180545	0.119147	0.330188	intergenic
chr15:89848811-89848811	cg04239831	0.042874	0.196322	0.592868	0.689384	0.259626	0.199123	0.319456	0.183843	Body
chr17:62611515-62611515	cg16644133	0.0466357	0.196507	0.716002	0.775065	0.706539	0.467287	0.34151	0.596828	Body
chr7:140232929-140232929	cg25838060	0.0382357	0.196576	0.781201	0.617711	0.561787	0.434335	0.376336	0.651804	intergenic
chr12:117143190-117143190	cg26484108	0.0554105	0.196875	0.747045	0.686186	0.615336	0.651965	0.214718	0.334131	intergenic
chr19:4863971-4863971	cg11939277	0.0426808	0.196981	0.780552	0.73173	0.664574	0.62352	0.391434	0.506431	5'UTR
chr16:69384637-69384637	cg16396341	0.0423261	0.197053	0.306127	0.754312	0.388289	0.332594	0.270391	0.108563	Body
chr12:113161878-113161878	cg15168615	0.0372712	0.197063	0.392405	0.797555	0.396781	0.337655	0.322207	0.276297	Body
chr1:24319395-24319395	cg21289280	0.0372168	0.197212	0.580826	0.0513098	0.0631462	0.0519109	0.0750095	0.0912041	1stExon
chr3:170248565-170248565	cg14471624	0.0346846	0.197497	0.62468	0.740122	0.527264	0.398125	0.41684	0.307008	Body
chr4:168860181-168860181	cg02313092	0.0376052	0.197576	0.64316	0.650134	0.437835	0.406706	0.375469	0.152108	5'UTR
chr11:122197970-122197970	cg17681256	0.0417294	0.19758	0.688347	0.173713	0.19457	0.125159	0.146725	0.099882	Body
chr3:98702470-98702470	cg06858524	0.0357042	0.197822	0.663271	0.688123	0.554314	0.500403	0.292712	0.343074	intergenic
chr8:101978824-101978824	cg12183141	0.0406436	0.19813	0.288918	0.678419	0.187497	0.0929799	0.179086	0.0996168	5'UTR
chr5:60436818-60436818	cg22461149	0.0425903	0.198238	0.727196	0.215133	0.31595	0.201963	0.191373	0.108454	5'UTR
chr10:11549043-11549043	cg27349434	0.0343861	0.198793	0.764406	0.502372	0.494486	0.309721	0.306994	0.380671	Body
chr3:152204361-152204361	cg03405715	0.0409192	0.198985	0.657635	0.115465	0.206355	0.280411	0.0303754	0.154035	intergenic
chr1:9904016-9904016	cg23752454	0.0464125	0.199131	0.632102	0.846728	0.670711	0.517962	0.458562	0.347208	5'UTR
chr14:31084577-31084577	cg09272864	0.0426441	0.199155	0.323956	0.798189	0.438788	0.32146	0.395303	0.185012	3'UTR
chr9:137744976-137744976	cg16187328	0.0387344	0.199475	0.5936	0.75208	0.541677	0.436667	0.395259	0.235074	Body
chr5:139275672-139275672	cg21197271	0.0414395	0.19982	0.811937	0.754184	0.701333	0.681531	0.603515	0.536697	Body
chr13:35476936-35476936	cg13446906	0.0426423	0.199902	0.685279	0.364574	0.41248	0.459938	0.0912151	0.15319	Body
chr3:195133613-195133613	cg11796219	0.051754	0.200069	0.700337	0.581518	0.514192	0.417997	0.163601	0.117661	Body
chr1:216596744-216596744	cg09011401	0.0391314	0.200126	0.444708	0.690549	0.144861	0.245874	0.374167	0.151251	Body
chr6:149320013-149320013	cg00868206	0.0517647	0.200206	0.705598	0.695022	0.531052	0.411101	0.263699	0.158609	Body
chr2:111115652-111115652	cg13383689	0.0374447	0.200239	0.791109	0.637956	0.586075	0.50484	0.395729	0.651487	TSS200
chr6:90122308-90122308	cg08757868	0.0415818	0.200393	0.659249	0.58722	0.577714	0.447698	0.290302	0.148489	5'UTR
chr3:186225830-186225830	cg19949074	0.0512222	0.200768	0.722544	0.387248	0.674311	0.485965	0.266168	0.147199	Body
chr11:121575493-121575493	cg09192841	0.0432228	0.200826	0.728892	0.268185	0.2024	0.1697	0.140629	0.157443	Body
chr12:51024885-51024885	cg01241157	0.0350936	0.200834	0.395695	0.209538	0.133439	0.233314	0.19449	0.67489	Body
chr3:8984302-8984302	cg08558733	0.0341545	0.201073	0.707291	0.567136	0.461501	0.380508	0.228611	0.301127	3'UTR
chr9:99263119-99263119	cg24960964	0.0446343	0.201087	0.780304	0.65027	0.633995	0.464097	0.27766	0.601616	intergenic
chr3:69204784-69204784	cg03554938	0.0442919	0.201394	0.55079	0.188746	0.600997	0.475404	0.115771	0.129097	Body
chr3:43399107-43399107	cg00566412	0.0401455	0.20145	0.641672	0.711905	0.506896	0.302466	0.442499	0.224827	Body
chr1:97421506-97421506	cg07717191	0.0345919	0.201554	0.531567	0.729423	0.719719	0.464562	0.42468	0.401254	Body
chr18:80202898-80202898	cg06690182	0.0419917	0.201577	0.705762	0.129563	0.378156	0.34617	0.178126	0.140196	Body
chr2:153447361-153447361	cg16564049	0.0343613	0.201609	0.457836	0.313008	0.711034	0.606633	0.296385	0.315165	intergenic
chr10:33249787-33249787	cg21379625	0.0385272	0.201649	0.602498	0.358687	0.140183	0.0729261	0.0890965	0.0780435	Body
chr8:127974206-127974206	cg19743778	0.036102	0.201727	0.603499	0.641151	0.266985	0.191798	0.277761	0.257964	Body
chr3:9100733-9100733	cg12308577	0.0372424	0.201785	0.784238	0.429936	0.437887	0.228157	0.363558	0.342047	Body
chr18:34492524-34492524	cg24523306	0.0360492	0.202139	0.630023	0.0963446	0.182834	0.108051	0.141397	0.104828	TSS1500
chr5:131218627-131218627	cg25403368	0.0345145	0.202257	0.674829	0.544572	0.498003	0.369213	0.253467	0.199991	intergenic
chr5:113236026-113236026	cg03839187	0.0370183	0.202292	0.446723	0.710371	0.61078	0.516516	0.477073	0.201062	Body
chr6:30492799-30492799	cg13036546	0.040566	0.2025	0.271213	0.781768	0.585357	0.474312	0.33805	0.33959	3'UTR
chr4:183142763-183142763	cg06901200	0.0471966	0.202585	0.630823	0.510564	0.154239	0.273326	0.0763384	0.0705758	Body
chr13:42997575-42997575	cg11266624	0.047692	0.202585	0.608028	0.745185	0.435857	0.288308	0.489656	0.145362	intergenic
chr4:48153816-48153816	cg15098593	0.0378797	0.20291	0.510549	0.788729	0.44047	0.39529	0.304515	0.272652	Body
chr10:92244880-92244880	cg17164745	0.0349709	0.203018	0.628072	0.718366	0.594057	0.426858	0.347186	0.329266	5'UTR
chr6:32668094-32668094	cg01889448	0.0338544	0.203127	0.663342	0.104604	0.335884	0.309872	0.195926	0.187025	TSS1500
chr2:65366787-65366787	cg25644567	0.0354623	0.203268	0.750435	0.473165	0.539514	0.407128	0.306271	0.257505	1stExon
chr3:86563191-86563191	cg13190762	0.0377146	0.203535	0.620785	0.0793955	0.315557	0.124023	0.105315	0.101106	intergenic
chr19:31591708-31591708	cg21472190	0.0485279	0.203804	0.710158	0.0676072	0.154713	0.113244	0.146108	0.324643	TSS1500
chr12:121277086-121277086	cg17541002	0.0341631	0.203926	0.679573	0.63485	0.61618	0.408752	0.281725	0.525097	5'UTR
chr7:5231353-5231353	cg02665297	0.0518755	0.203944	0.898771	0.668253	0.595531	0.385694	0.471348	0.695973	3'UTR
chr8:17723742-17723742	cg09488838	0.0416238	0.204179	0.778062	0.81533	0.67627	0.635955	0.650196	0.520656	TSS1500
chr10:23412313-23412313	cg17178448	0.0408416	0.204215	0.723229	0.71742	0.651498	0.471645	0.401799	0.335492	intergenic
chr20:17962104-17962104	cg01036264	0.0351689	0.204293	0.417842	0.736101	0.318666	0.280982	0.241707	0.212755	Body
chr2:241041771-241041771	cg17685017	0.0558982	0.204334	0.681344	0.86619	0.28214	0.303878	0.473348	0.450106	Body
chr13:33230729-33230729	cg09555654	0.0408669	0.204504	0.362307	0.686724	0.551482	0.630018	0.3985	0.169014	Body
chr8:70131456-70131456	cg05147453	0.0352482	0.204538	0.572828	0.845667	0.592352	0.514777	0.584085	0.545333	Body
chr2:241088105-241088105	cg19390934	0.0339164	0.20457	0.614151	0.699515	0.546173	0.452023	0.270524	0.337358	Body
chr4:6856259-6856259	cg16051718	0.0349955	0.204581	0.738787	0.741138	0.595277	0.549993	0.42263	0.515858	Body
chr14:49584228-49584228	cg14421288	0.0363884	0.205045	0.674101	0.79977	0.631212	0.510259	0.453392	0.615267	Body
chr6:159117698-159117698	cg04089260	0.0402522	0.205104	0.641757	0.780995	0.782315	0.699594	0.695674	0.552051	intergenic
chr12:12009234-12009234	cg03826704	0.0462333	0.205268	0.566326	0.671381	0.333407	0.35291	0.15059	0.0907271	intergenic
chr7:5327783-5327783	cg15086499	0.0350628	0.20528	0.494385	0.619616	0.362967	0.259662	0.209314	0.0764429	Body
chr15:60695729-60695729	cg09670601	0.0530608	0.205327	0.785187	0.474228	0.281388	0.194829	0.10783	0.260492	Body
chr1:66396808-66396808	cg15295012	0.0417666	0.205397	0.693329	0.70556	0.621934	0.481254	0.316266	0.301036	intergenic
chr11:70365425-70365425	cg25574765	0.0633432	0.20543	0.853641	0.94376	0.603602	0.539484	0.586449	0.40354	Body
chr21:45655128-45655128	cg24844737	0.043035	0.205746	0.644455	0.706281	0.251897	0.222045	0.437935	0.289924	intergenic
chr8:37874451-37874451	cg19626138	0.0339459	0.205803	0.625313	0.782542	0.516662	0.541276	0.432119	0.377311	Body
chr17:3817116-3817116	cg20730219	0.0388291	0.206222	0.588811	0.853203	0.64521	0.605461	0.703988	0.570112	Body
chr7:129018165-129018165	cg12617520	0.0357802	0.206248	0.519411	0.817211	0.661407	0.519188	0.453259	0.461215	ExonBnd
chr6:56525068-56525068	cg17566175	0.0357072	0.206335	0.210837	0.652029	0.477144	0.416985	0.510561	0.148	Body
chr22:35410658-35410658	cg17059181	0.0377866	0.206365	0.564079	0.770117	0.317066	0.36364	0.351128	0.277203	Body
chr3:153140542-153140542	cg15733321	0.0346787	0.206423	0.526483	0.391342	0.653495	0.458426	0.147483	0.232991	intergenic
chr6:149195414-149195414	cg18755082	0.0362435	0.206896	0.495382	0.705948	0.54258	0.194348	0.296436	0.335198	intergenic
chr9:125701535-125701535	cg00676643	0.0452531	0.207094	0.682611	0.824619	0.688254	0.441021	0.428241	0.411928	5'UTR
chr13:42277871-42277871	cg10587058	0.0369723	0.207127	0.702137	0.667264	0.586414	0.622217	0.339635	0.361698	5'UTR
chr18:79963226-79963226	cg16313807	0.0359866	0.207171	0.612	0.269298	0.408482	0.161469	0.0844298	0.0968629	TSS1500
chr12:87866645-87866645	cg12279702	0.0526294	0.207331	0.787244	0.130546	0.338114	0.174127	0.206192	0.17371	intergenic
chr11:76560349-76560349	cg13400953	0.0360224	0.207395	0.564891	0.155169	0.449541	0.466463	0.131774	0.104807	intergenic
chr1:85298338-85298338	cg27183818	0.0388376	0.207408	0.801305	0.707623	0.576748	0.496838	0.404061	0.458361	intergenic
chr1:45655301-45655301	cg20237294	0.0339589	0.207516	0.690408	0.692082	0.698589	0.49387	0.395948	0.521407	ExonBnd
chr3:123610470-123610470	cg03635646	0.0420084	0.207531	0.742201	0.488592	0.534432	0.364581	0.201495	0.222405	Body
chr14:69208696-69208696	cg08309106	0.0346048	0.207741	0.546423	0.669673	0.30832	0.265709	0.174053	0.267321	TSS1500
chr6:12047623-12047623	cg00669776	0.0512633	0.207893	0.723274	0.778129	0.674491	0.615907	0.347392	0.321319	Body
chr17:42670635-42670635	cg05932042	0.03782	0.207902	0.455675	0.827971	0.375969	0.405791	0.544874	0.354846	Body
chr10:3852520-3852520	cg01397786	0.0384247	0.207911	0.757094	0.283658	0.40564	0.31487	0.21204	0.218749	intergenic
chr6:157761381-157761381	cg10250426	0.0590126	0.208142	0.766423	0.83782	0.42993	0.231121	0.437816	0.41663	intergenic
chr1:116515852-116515852	cg26118759	0.0390817	0.208391	0.578994	0.535283	0.208937	0.314498	0.0830334	0.105216	Body
chr14:87995124-87995124	cg17192520	0.0407151	0.208656	0.736747	0.708573	0.531442	0.472915	0.284285	0.371375	TSS1500
chr13:75326382-75326382	cg00810292	0.0475446	0.208694	0.736045	0.214439	0.392224	0.16837	0.0995378	0.177626	Body
chr20:15319701-15319701	cg09508875	0.0341373	0.208848	0.809875	0.525918	0.536468	0.553169	0.383749	0.584862	Body
chr6:41715803-41715803	cg08240084	0.0342561	0.20893	0.561882	0.713633	0.508397	0.481792	0.341376	0.714275	Body
chr17:77475164-77475164	cg14773822	0.0344795	0.208959	0.56242	0.243564	0.529982	0.426806	0.171018	0.091426	Body
chr1:62440145-62440145	cg22171055	0.0606126	0.209169	0.837538	0.834358	0.678472	0.519508	0.547714	0.290802	Body
chr13:23845784-23845784	cg04247488	0.041278	0.209244	0.828841	0.763479	0.64369	0.587873	0.556384	0.7163	Body
chr8:11502060-11502060	cg00018682	0.044131	0.209261	0.700177	0.637997	0.329421	0.418708	0.201254	0.204514	5'UTR
chr18:33717029-33717029	cg19761961	0.0599379	0.209636	0.83464	0.432773	0.268688	0.148638	0.188587	0.17626	Body
chr1:119318759-119318759	cg00134731	0.045697	0.209646	0.84408	0.444326	0.389179	0.329278	0.248346	0.52593	intergenic
chr15:85646599-85646599	cg00957585	0.0446591	0.209766	0.6443	0.674866	0.684885	0.5618	0.434879	0.197882	Body
chr16:11176184-11176184	cg16556156	0.0392209	0.209896	0.672512	0.684027	0.350642	0.21007	0.323075	0.39147	Body
chr6:498807-498807	cg22886659	0.0516876	0.209992	0.736923	0.851724	0.603868	0.602926	0.525448	0.300426	Body
chr4:2747774-2747774	cg25469474	0.0374085	0.210016	0.779192	0.749362	0.497032	0.588262	0.45796	0.614441	Body
chr1:243288238-243288238	cg09108429	0.0340858	0.210139	0.72828	0.753209	0.662044	0.484479	0.59184	0.584921	Body
chr14:69888410-69888410	cg04597432	0.0487169	0.210283	0.75811	0.683828	0.478374	0.435237	0.292244	0.204197	Body
chr1:116556741-116556741	cg09220123	0.0390886	0.210492	0.761374	0.704387	0.707114	0.590789	0.526224	0.39467	Body
chr16:87457981-87457981	cg02660643	0.0346759	0.210502	0.454591	0.682137	0.507563	0.562113	0.215152	0.262777	Body
chr17:2070106-2070106	cg19293468	0.0357496	0.210598	0.562418	0.687	0.442989	0.194906	0.378355	0.588426	Body
chr8:124761803-124761803	cg20168106	0.0400709	0.210636	0.783635	0.298936	0.564315	0.60861	0.396888	0.356984	intergenic
chr2:230231156-230231156	cg16538740	0.0378563	0.210839	0.545837	0.79427	0.746466	0.589062	0.666192	0.487184	Body
chr2:15177269-15177269	cg27424261	0.0392136	0.210934	0.601721	0.848301	0.682831	0.503232	0.459488	0.523744	Body
chr3:11602026-11602026	cg11540855	0.0386508	0.21111	0.76803	0.818811	0.644891	0.599414	0.589405	0.550244	5'UTR
chr2:101782377-101782377	cg00747372	0.0535348	0.211531	0.717384	0.568916	0.291474	0.127826	0.231127	0.110294	Body
chr4:85659192-85659192	cg21683914	0.0460229	0.211735	0.685202	0.0784818	0.182964	0.139239	0.106393	0.0812314	Body
chr19:6257861-6257861	cg14319541	0.0391408	0.211799	0.729336	0.814895	0.524583	0.43227	0.516888	0.475749	Body
chr1:31912905-31912905	cg26884705	0.0364713	0.211803	0.476816	0.80933	0.598264	0.349415	0.503872	0.397257	Body
chr2:113894566-113894566	cg07093324	0.0370964	0.21181	0.644449	0.835165	0.50922	0.425648	0.564115	0.476215	Body
chr14:22481882-22481882	cg02622579	0.0390996	0.211939	0.651825	0.341694	0.209702	0.122122	0.130849	0.0736075	intergenic
chr1:116382572-116382572	cg09176657	0.037184	0.21199	0.447369	0.702632	0.498072	0.353664	0.294554	0.126221	TSS1500
chr13:99305719-99305719	cg23333994	0.0577913	0.212169	0.881431	0.744278	0.692306	0.525727	0.302549	0.623873	5'UTR
chr4:83013614-83013614	cg06618105	0.0349926	0.212193	0.128646	0.63366	0.181518	0.0743235	0.203913	0.13294	TSS1500
chr1:116374997-116374997	cg04403423	0.0351878	0.212406	0.607252	0.830709	0.557874	0.578899	0.455471	0.458192	Body
chr17:42706929-42706929	cg09366265	0.0340567	0.212625	0.636272	0.669522	0.482943	0.415525	0.267072	0.262082	Body
chr1:24901548-24901548	cg00147638	0.0538219	0.212704	0.551032	0.842596	0.485533	0.393763	0.321503	0.15619	3'UTR
chr17:77455727-77455727	cg17922695	0.0448804	0.212828	0.276398	0.762285	0.583601	0.347039	0.320086	0.183966	Body
chr11:124588964-124588964	cg20955179	0.0403618	0.213313	0.636517	0.0957376	0.154576	0.116156	0.0695723	0.078971	intergenic
chr13:41555042-41555042	cg11410013	0.0370913	0.213613	0.701182	0.670173	0.411052	0.258047	0.350437	0.335421	intergenic
chr5:172230154-172230154	cg25245015	0.0365198	0.21383	0.614126	0.713141	0.512212	0.204873	0.49505	0.415041	Body
chr3:87949480-87949480	cg10630833	0.0348348	0.213837	0.300928	0.0651178	0.545048	0.515337	0.099238	0.271201	intergenic
chr1:82759197-82759197	cg15827798	0.0364814	0.214001	0.633643	0.546927	0.272706	0.182609	0.24403	0.144214	intergenic
chr10:119315804-119315804	cg07551060	0.0350312	0.214167	0.366692	0.762875	0.444357	0.299437	0.363836	0.221737	Body
chr6:90079106-90079106	cg17816219	0.0340384	0.214189	0.626172	0.207351	0.528662	0.415385	0.165127	0.209299	5'UTR
chr14:68267291-68267291	cg17483414	0.0337846	0.214241	0.778484	0.485127	0.591418	0.427311	0.32246	0.405294	Body
chr21:25913738-25913738	cg16408794	0.0395967	0.214551	0.656577	0.526063	0.232783	0.189598	0.205469	0.135941	Body
chr17:82587446-82587446	cg02116768	0.0372231	0.214585	0.738983	0.790007	0.65312	0.621362	0.620915	0.470243	Body
chr13:39892989-39892989	cg18362821	0.0385472	0.214589	0.603982	0.669138	0.407602	0.256279	0.32612	0.153503	intergenic
chr14:65210490-65210490	cg00616931	0.034938	0.214826	0.744221	0.206421	0.375633	0.343654	0.228916	0.350229	intergenic
chr11:47328585-47328585	cg17580616	0.0387406	0.214855	0.730554	0.707072	0.546932	0.378014	0.299111	0.494801	Body
chr11:74768563-74768563	cg26189427	0.0441869	0.214907	0.788094	0.64411	0.371459	0.273297	0.300316	0.434593	Body
chr8:25467606-25467606	cg04595719	0.0392247	0.215103	0.607059	0.753758	0.519684	0.415749	0.419891	0.212714	Body
chr10:91636151-91636151	cg02966792	0.0417141	0.215264	0.695902	0.143335	0.171468	0.146589	0.190373	0.111154	intergenic
chr12:65823100-65823100	cg05481991	0.0476829	0.215284	0.653697	0.0133551	0.116431	0.0611535	0.0613997	0.157389	TSS1500
chr6:37049579-37049579	cg04176813	0.0349469	0.215369	0.507	0.755859	0.550439	0.622169	0.292445	0.430014	intergenic
chr10:88887395-88887395	cg20437132	0.0383156	0.215457	0.669476	0.671364	0.539263	0.445051	0.267078	0.256864	5'UTR
chr11:1729072-1729072	cg14004685	0.0349169	0.215616	0.712075	0.138215	0.37725	0.416115	0.255311	0.311355	Body
chr11:65592856-65592856	cg01178624	0.048392	0.215712	0.867216	0.472426	0.650297	0.282423	0.444326	0.44475	3'UTR
chr12:80778537-80778537	cg20944852	0.0447363	0.216267	0.776702	0.73115	0.599628	0.487996	0.806434	0.459582	intergenic
chr21:39994118-39994118	cg08152721	0.0361293	0.216341	0.608878	0.0498992	0.132079	0.104741	0.107316	0.130106	intergenic
chr2:113895721-113895721	cg02677386	0.0409898	0.216351	0.599757	0.834441	0.473051	0.432817	0.420306	0.302364	5'UTR
chr10:62614961-62614961	cg02724824	0.0356552	0.216419	0.722921	0.283518	0.501901	0.410783	0.192774	0.281143	Body
chr22:20552079-20552079	cg17348514	0.0464047	0.216437	0.698893	0.399599	0.62827	0.599217	0.292104	0.784401	Body
chr13:99257006-99257006	cg06164122	0.0481013	0.216541	0.724361	0.614546	0.385182	0.524356	0.178531	0.20183	5'UTR
chr7:157339206-157339206	cg09316472	0.0415989	0.216876	0.567833	0.730449	0.426432	0.456542	0.235124	0.181719	5'UTR
chr12:10169821-10169821	cg12203957	0.0371397	0.216931	0.717679	0.650969	0.499879	0.239119	0.353217	0.462781	Body
chr16:73054778-73054778	cg05516390	0.0370662	0.216983	0.568639	0.608034	0.147698	0.359341	0.165202	0.210498	5'UTR
chr2:29746895-29746895	cg14473225	0.0800126	0.217125	0.852097	0.0801356	0.132481	0.0860557	0.0955466	0.0790388	Body
chr3:29027274-29027274	cg09208155	0.0515298	0.217526	0.813845	0.52718	0.361744	0.215167	0.228516	0.227989	intergenic
chr1:163069222-163069222	cg22605643	0.0417625	0.217556	0.672937	0.132943	0.18542	0.101386	0.0682877	0.217578	1stExon
chr1:40401972-40401972	cg15122008	0.0339583	0.217802	0.676673	0.658438	0.466725	0.510056	0.346757	0.248631	5'UTR
chr8:29054109-29054109	cg16058403	0.0409728	0.217948	0.687131	0.789779	0.562153	0.490458	0.53175	0.292476	intergenic
chr2:134251352-134251352	cg08251036	0.0528749	0.218028	0.871478	0.815963	0.711721	0.652023	0.430339	0.717251	intergenic
chr14:68789960-68789960	cg01424562	0.0412877	0.218083	0.738208	0.832471	0.687651	0.545937	0.470071	0.52132	Body
chr4:182547539-182547539	cg11785174	0.0384078	0.21809	0.743778	0.407573	0.564829	0.417003	0.214842	0.267578	Body
chr11:57330244-57330244	cg18896032	0.072406	0.218151	0.762435	0.869751	0.816399	0.640276	0.470496	0.240881	Body
chr11:115380082-115380082	cg04563122	0.0529513	0.218832	0.757548	0.277157	0.542924	0.282407	0.0996094	0.19011	Body
chr18:34491992-34491992	cg13643343	0.0419429	0.218976	0.593507	0.0288762	0.11232	0.0569204	0.031158	0.0427907	TSS1500
chr2:38836117-38836117	cg09459451	0.0429661	0.219064	0.457073	0.710516	0.253739	0.116251	0.497135	0.232319	Body
chr17:30860476-30860476	cg01647887	0.0345088	0.219144	0.614793	0.721347	0.655826	0.561042	0.392861	0.337166	Body
chr20:57698362-57698362	cg19830303	0.0351071	0.21972	0.650491	0.695016	0.518781	0.456023	0.234948	0.370167	5'UTR
chr22:42945134-42945134	cg00594335	0.0424024	0.21976	0.555503	0.806987	0.55923	0.463239	0.409876	0.225761	5'UTR
chr15:91989637-91989637	cg27070951	0.0426359	0.219788	0.547039	0.76079	0.24243	0.334102	0.308229	0.202951	Body
chr17:77455850-77455850	cg14843920	0.0400486	0.219973	0.468777	0.736755	0.565362	0.368264	0.23296	0.216956	Body
chr7:22116805-22116805	cg24360425	0.0376544	0.220311	0.751959	0.703787	0.627528	0.713744	0.442536	0.455004	intergenic
chr14:95696368-95696368	cg20764621	0.0486882	0.220312	0.785194	0.198337	0.290744	0.216257	0.120375	0.274102	intergenic
chr11:12871301-12871301	cg20445806	0.0398699	0.2205	0.653637	0.111573	0.127004	0.160895	0.123881	0.0838679	Body
chr6:159462767-159462767	cg14890608	0.0371862	0.220745	0.668874	0.127043	0.19978	0.164169	0.200979	0.10893	intergenic
chr7:131027587-131027587	cg22544881	0.040826	0.22122	0.557973	0.660442	0.231794	0.297442	0.146636	0.163352	Body
chr1:39269470-39269470	cg18647268	0.0358646	0.221276	0.634656	0.716646	0.460157	0.367631	0.271678	0.29599	Body
chr13:99303897-99303897	cg06460200	0.0393787	0.221587	0.730811	0.575339	0.614045	0.609999	0.286892	0.320813	5'UTR
chr2:33290956-33290956	cg09965849	0.0537943	0.221704	0.813866	0.768223	0.436993	0.338189	0.616035	0.323105	Body
chr2:168244505-168244505	cg24695024	0.0577367	0.221786	0.726816	0.857264	0.315493	0.378025	0.343883	0.318345	Body
chr17:32488016-32488016	cg18473137	0.0511373	0.22214	0.477211	0.415292	0.790333	0.577283	0.126664	0.578794	Body
chr8:28868417-28868417	cg08544307	0.0448172	0.222177	0.737259	0.766135	0.478394	0.299351	0.498195	0.333379	5'UTR
chr9:130016850-130016850	cg23100976	0.03484	0.222203	0.601737	0.737528	0.512295	0.435257	0.417508	0.234787	Body
chr13:99355023-99355023	cg19635644	0.0440239	0.222733	0.644353	0.835156	0.635886	0.497693	0.374304	0.356922	Body
chr2:112977833-112977833	cg06110898	0.0368185	0.222748	0.803277	0.609927	0.536222	0.465923	0.445961	0.309739	TSS200
chr22:29938254-29938254	cg06865303	0.0616419	0.222786	0.874001	0.669602	0.599206	0.4998	0.250263	0.267394	5'UTR
chr11:33907663-33907663	cg22487542	0.0426376	0.223012	0.761122	0.470968	0.215811	0.235715	0.375429	0.193713	intergenic
chr5:131396301-131396301	cg22982754	0.0493681	0.223019	0.63238	0.798318	0.586224	0.245183	0.429098	0.278487	intergenic
chr6:157464770-157464770	cg09903362	0.0472303	0.223136	0.753171	0.466287	0.35676	0.158401	0.126363	0.274976	Body
chr3:186105880-186105880	cg04709551	0.033752	0.223203	0.640151	0.659942	0.368524	0.380466	0.246489	0.254478	5'UTR
chr13:31202068-31202068	cg03135060	0.0387419	0.223556	0.691944	0.576229	0.517085	0.32838	0.241835	0.196877	Body
chr5:143434823-143434823	cg03906910	0.0614249	0.223785	0.826253	0.296183	0.238414	0.228461	0.123915	0.0837487	1stExon
chr13:109156596-109156596	cg18431477	0.0446506	0.223789	0.692591	0.0712107	0.267733	0.177784	0.100869	0.138395	Body
chr1:154398342-154398342	cg07433407	0.0369696	0.22438	0.283725	0.630415	0.123952	0.0938448	0.363946	0.0991985	intergenic
chr20:50561818-50561818	cg01060950	0.0355624	0.22455	0.574954	0.806949	0.611093	0.451854	0.617449	0.711353	5'UTR
chr5:170248671-170248671	cg11020360	0.0342097	0.224699	0.335328	0.513381	0.631505	0.291636	0.220279	0.0931516	3'UTR
chr6:31558768-31558768	cg01620360	0.0386473	0.22475	0.731885	0.828547	0.592072	0.465349	0.495061	0.4905	3'UTR
chr17:57463424-57463424	cg07033577	0.0343114	0.225272	0.549172	0.7664	0.494778	0.257524	0.47771	0.375137	Body
chr22:43381906-43381906	cg05384720	0.0361263	0.225391	0.66898	0.543526	0.541717	0.546547	0.189654	0.284823	intergenic
chr13:28468294-28468294	cg24857086	0.0379192	0.225429	0.739039	0.324955	0.311774	0.218048	0.144285	0.279787	Body
chr10:1648737-1648737	cg05407757	0.0373844	0.225507	0.724909	0.187355	0.301982	0.261491	0.1466	0.275872	Body
chr4:38781005-38781005	cg06548815	0.0346283	0.225871	0.730606	0.481304	0.446961	0.42328	0.174166	0.31171	5'UTR
chr2:207619852-207619852	cg04280775	0.0365552	0.226176	0.329038	0.828148	0.40247	0.442335	0.452485	0.342361	Body
chr6:436594-436594	cg11539857	0.0536168	0.226296	0.935775	0.566333	0.621784	0.532101	0.296173	0.508478	intergenic
chr10:104218893-104218893	cg23130731	0.0361322	0.226572	0.613095	0.0684332	0.16871	0.137935	0.0499848	0.169053	TSS200
chr7:28686029-28686029	cg05277054	0.0375456	0.226639	0.602792	0.0820811	0.121874	0.0986358	0.0688421	0.0685762	TSS200
chr1:27889807-27889807	cg04779367	0.039353	0.226726	0.611661	0.705681	0.656281	0.528211	0.426166	0.22031	intergenic
chr6:21005950-21005950	cg15833095	0.0487249	0.227528	0.803576	0.808746	0.588763	0.596139	0.463586	0.335263	Body
chr18:32094135-32094135	cg12697259	0.0396942	0.227557	0.507518	0.591757	0.694392	0.806732	0.454196	0.748408	Body
chr16:69105561-69105561	cg26818159	0.0355654	0.227705	0.612123	0.0957398	0.102231	0.153359	0.217642	0.41271	TSS1500
chr13:24887920-24887920	cg13115801	0.0435237	0.227782	0.772733	0.810193	0.658041	0.666432	0.516719	0.408581	Body
chr3:71129334-71129334	cg04794662	0.0357973	0.227819	0.661312	0.251257	0.193257	0.178167	0.179073	0.071884	Body
chr12:7747999-7747999	cg15317134	0.0417049	0.22789	0.717934	0.118653	0.18776	0.187773	0.202106	0.184273	5'UTR
chr16:66508676-66508676	cg07360573	0.0353754	0.228287	0.637932	0.765583	0.604969	0.493858	0.455305	0.31076	3'UTR
chr6:136288014-136288014	cg01544877	0.0398838	0.228311	0.664868	0.693484	0.680283	0.739838	0.538831	0.853196	5'UTR
chr14:89308573-89308573	cg06539865	0.0393463	0.228449	0.656004	0.877385	0.594565	0.576648	0.615549	0.44825	Body
chr9:112038183-112038183	cg06624369	0.0345235	0.228569	0.648377	0.471959	0.352413	0.446095	0.145464	0.156565	Body
chr6:105920192-105920192	cg15558194	0.0394714	0.228695	0.537692	0.681728	0.472614	0.494781	0.468672	0.092374	intergenic
chr4:183177026-183177026	cg12995528	0.0337449	0.228785	0.587699	0.543475	0.252249	0.346092	0.140053	0.133175	Body
chr7:148856928-148856928	cg15228889	0.0340246	0.228805	0.63533	0.648331	0.441182	0.5138	0.198322	0.315388	5'UTR
chr2:237669848-237669848	cg22734058	0.0435669	0.22891	0.780167	0.642432	0.530872	0.461286	0.338078	0.231246	Body
chr12:64620146-64620146	cg22254552	0.038556	0.229089	0.577696	0.793176	0.445485	0.331535	0.432699	0.263029	Body
chr6:44999387-44999387	cg24775503	0.037855	0.229204	0.734103	0.550228	0.443973	0.346226	0.262434	0.199541	Body
chr10:818656-818656	cg18556420	0.0359974	0.22938	0.66889	0.831224	0.67347	0.492554	0.58854	0.661375	Body
chr1:174274946-174274946	cg10630087	0.0349558	0.229419	0.470562	0.706195	0.461629	0.288806	0.298954	0.153555	Body
chr17:74961040-74961040	cg21404063	0.0457823	0.229578	0.686108	0.817016	0.60395	0.723276	0.567644	0.325351	Body
chr5:14819379-14819379	cg16837208	0.033763	0.229626	0.666377	0.622597	0.50905	0.439323	0.3002	0.214617	Body
chr2:202374984-202374984	cg05646467	0.0356775	0.229939	0.668766	0.536799	0.422716	0.316671	0.111237	0.300828	TSS1500
chr15:56798953-56798953	cg19035376	0.036732	0.229963	0.653893	0.6069	0.532225	0.506839	0.21385	0.240324	intergenic
chr21:16118108-16118108	cg08924004	0.0562944	0.230007	0.648716	0.173393	0.628946	0.486109	0.096044	0.144144	Body
chr6:30492090-30492090	cg17615629	0.0348217	0.230059	0.312164	0.72951	0.672425	0.548054	0.501783	0.635914	Body
chr19:1265459-1265459	cg10667102	0.0494818	0.230183	0.486987	0.924901	0.511193	0.41009	0.514449	0.308111	intergenic
chr6:31354989-31354989	cg06422189	0.0390149	0.230266	0.182588	0.739521	0.558665	0.514226	0.40413	0.313815	Body
chr2:8576791-8576791	cg25555022	0.0369535	0.230343	0.602134	0.672277	0.454871	0.266514	0.242858	0.214646	Body
chr7:1000321-1000321	cg21248060	0.0543043	0.230362	0.682648	0.875241	0.652938	0.495808	0.442985	0.264854	Body
chr11:68413292-68413292	cg15302350	0.0383341	0.230393	0.721181	0.771422	0.650926	0.699515	0.660282	0.416852	Body
chrX:19065715-19065715	cg20766437	0.0372465	0.230627	0.752937	0.57679	0.265477	0.308474	0.333969	0.30939	Body
chr1:65083730-65083730	cg19895342	0.0346149	0.230704	0.653784	0.628281	0.466403	0.471912	0.192289	0.289126	intergenic
chr11:46594489-46594489	cg17001135	0.0355443	0.230786	0.745008	0.74684	0.568209	0.366419	0.577158	0.564159	TSS1500
chr1:97193645-97193645	cg15384317	0.0487382	0.230867	0.46669	0.760243	0.659498	0.340694	0.412778	0.144639	Body
chr3:196835223-196835223	cg02390666	0.0370194	0.231445	0.729696	0.221301	0.566043	0.501026	0.278991	0.358391	intergenic
chr1:46370351-46370351	cg24418947	0.0455363	0.23224	0.730235	0.506903	0.368761	0.2486	0.094736	0.229254	intergenic
chr12:19483012-19483012	cg16822174	0.0395914	0.232247	0.5394	0.646721	0.152968	0.261161	0.305861	0.111632	Body
chr7:143205965-143205965	cg03081563	0.0494167	0.232535	0.68506	0.189485	0.093398	0.0710898	0.101872	0.0499492	intergenic
chr1:153743102-153743102	cg14215105	0.0337797	0.232718	0.425023	0.771594	0.657804	0.493809	0.463915	0.333491	Body
chr7:22386713-22386713	cg16062636	0.0456694	0.232753	0.865035	0.717635	0.646336	0.555932	0.465251	0.378123	intergenic
chr16:11005596-11005596	cg10083889	0.0342756	0.232753	0.487086	0.488822	0.572586	0.548547	0.171727	0.15242	Body
chr16:17252291-17252291	cg16704813	0.0464787	0.232765	0.796527	0.634366	0.657294	0.577912	0.321382	0.302933	Body
chr13:24280879-24280879	cg23505520	0.038709	0.232775	0.781069	0.458495	0.472279	0.514317	0.19257	0.366482	Body
chr17:41265057-41265057	cg18029285	0.0427842	0.232801	0.655991	0.0897104	0.15224	0.0893446	0.0774618	0.122204	TSS1500
chr7:100634049-100634049	cg15603896	0.0398651	0.232827	0.179209	0.0711868	0.312236	0.288232	0.190579	0.697276	Body
chr2:166125782-166125782	cg12667043	0.033756	0.232956	0.431435	0.691555	0.441632	0.341114	0.581618	0.17265	5'UTR
chr7:155506929-155506929	cg25142340	0.0378091	0.233059	0.608428	0.0962511	0.155747	0.125404	0.053943	0.0585769	Body
chr4:20255967-20255967	cg19940312	0.0381169	0.233542	0.633823	0.457372	0.373211	0.135119	0.132313	0.13442	Body
chr15:98874038-98874038	cg12486493	0.0350448	0.233691	0.713176	0.274707	0.163555	0.204417	0.22056	0.278254	Body
chr4:165009904-165009904	cg17604908	0.0473634	0.233762	0.5231	0.266162	0.658834	0.552944	0.185872	0.0842835	intergenic
chr7:138076301-138076301	cg15002691	0.0394918	0.233768	0.761732	0.8352	0.522876	0.485603	0.53286	0.475141	TSS200
chr14:71598447-71598447	cg24605886	0.0427606	0.233951	0.676388	0.788251	0.576751	0.487943	0.362822	0.281004	Body
chr12:51292333-51292333	cg07195105	0.0355077	0.234386	0.561663	0.797304	0.604338	0.334829	0.406661	0.421208	ExonBnd
chr1:8649188-8649188	cg20311522	0.0394932	0.234754	0.644403	0.680645	0.544756	0.301587	0.388011	0.187641	Body
chr11:17294445-17294445	cg26837161	0.0417438	0.235042	0.60391	0.804549	0.636053	0.45662	0.320493	0.339923	5'UTR
chr5:116365437-116365437	cg06975672	0.0353576	0.23511	0.793798	0.550722	0.546289	0.589514	0.292807	0.505624	intergenic
chr5:1499299-1499299	cg00012708	0.0423311	0.235227	0.803237	0.758426	0.414022	0.486072	0.49093	0.366227	Body
chr4:48064602-48064602	cg10568813	0.0344232	0.235367	0.815247	0.574551	0.405918	0.393955	0.460668	0.362121	intergenic
chr2:66440301-66440301	cg17945976	0.0390947	0.235426	0.608596	0.0977794	0.0510884	0.0742726	0.0727475	0.137734	Body
chr16:57049319-57049319	cg23314414	0.0443696	0.235428	0.603907	0.824689	0.689702	0.517836	0.288606	0.464809	Body
chr11:816594-816594	cg19502266	0.0365463	0.235441	0.51235	0.214769	0.386717	0.452882	0.153522	0.691348	intergenic
chr4:3203116-3203116	cg14967987	0.0393187	0.23553	0.665227	0.733256	0.567611	0.588624	0.248712	0.608629	Body
chr16:84595402-84595402	cg06363968	0.042018	0.235758	0.773423	0.768129	0.418024	0.476501	0.483474	0.332348	Body
chr10:10978233-10978233	cg26386864	0.0445526	0.235981	0.799567	0.274876	0.448916	0.497161	0.244737	0.227092	intergenic
chrX:3698219-3698219	cg01079583	0.0349583	0.236135	0.70496	0.555747	0.47061	0.41538	0.306658	0.171447	Body
chr2:53994925-53994925	cg08238664	0.0619338	0.236429	0.730104	0.640692	0.44874	0.239386	0.125217	0.108931	intergenic
chr2:199739299-199739299	cg14652227	0.0378439	0.236512	0.598885	0.191661	0.131649	0.0624141	0.0468675	0.0575464	intergenic
chr13:98514264-98514264	cg03445835	0.0578706	0.236704	0.814243	0.723018	0.639472	0.438851	0.274701	0.260701	Body
chr12:121557633-121557633	cg21008077	0.0366813	0.236736	0.680446	0.76569	0.583084	0.515262	0.347467	0.368751	Body
chr12:128814145-128814145	cg23521905	0.0342685	0.236791	0.573798	0.750279	0.600862	0.51285	0.448296	0.26091	Body
chr6:106182632-106182632	cg10766282	0.0399131	0.236812	0.822231	0.387989	0.618383	0.458073	0.331628	0.59999	intergenic
chr11:68417089-68417089	cg04288920	0.0403332	0.237093	0.727384	0.525817	0.700426	0.817023	0.408727	0.591324	Body
chr19:2511709-2511709	cg24299136	0.0425354	0.237165	0.759271	0.888345	0.658912	0.590712	0.532073	0.516804	3'UTR
chr19:575412-575412	cg03233876	0.0435091	0.237204	0.604022	0.590503	0.51794	0.580599	0.123346	0.21495	Body
chr9:3386844-3386844	cg24913296	0.0365698	0.237251	0.624235	0.649772	0.406098	0.47982	0.168655	0.257134	Body
chr14:55577301-55577301	cg24648166	0.0395129	0.237411	0.669353	0.786265	0.567082	0.510724	0.327643	0.346349	Body
chr1:219798150-219798150	cg01157320	0.0452108	0.237549	0.721174	0.117255	0.211492	0.196248	0.158753	0.112927	intergenic
chr18:22285804-22285804	cg26759016	0.0346502	0.237651	0.606441	0.0866105	0.239236	0.283398	0.0806973	0.0872946	intergenic
chr17:77455962-77455962	cg14011789	0.0478932	0.237795	0.361331	0.786217	0.687254	0.316347	0.261967	0.321949	Body
chr3:131217089-131217089	cg20279192	0.0443284	0.237865	0.634449	0.108434	0.570214	0.537157	0.186886	0.482244	Body
chr10:1045266-1045266	cg17336709	0.03442	0.238212	0.389715	0.783878	0.422913	0.402092	0.377235	0.221099	Body
chr21:42238503-42238503	cg20973598	0.0361877	0.238225	0.612339	0.515926	0.303295	0.409872	0.134227	0.10859	Body
chr3:62318859-62318859	cg04670845	0.0351796	0.238355	0.452589	0.10327	0.152338	0.18416	0.0925331	0.581866	TSS200
chr3:191331051-191331051	cg21578720	0.0430829	0.238451	0.351301	0.643895	0.617034	0.592987	0.138842	0.264687	TSS1500
chr5:99028974-99028974	cg00631570	0.0488952	0.238462	0.846675	0.565197	0.625587	0.402079	0.251363	0.359583	intergenic
chr11:66114074-66114074	cg17259759	0.0418821	0.238472	0.594106	0.704564	0.521222	0.392275	0.114195	0.36976	Body
chr3:20104382-20104382	cg01967102	0.0455462	0.238621	0.503214	0.638552	0.103722	0.0785862	0.196372	0.428033	Body
chr17:36536188-36536188	cg00482489	0.0466573	0.238652	0.352227	0.889971	0.419253	0.58367	0.473907	0.326229	5'UTR
chr4:1873513-1873513	cg07481449	0.0371891	0.238732	0.304602	0.737549	0.509582	0.216188	0.411617	0.58447	5'UTR
chr8:123282658-123282658	cg05103220	0.0368514	0.238931	0.737562	0.396314	0.514481	0.509985	0.215449	0.249987	intergenic
chr1:204274795-204274795	cg10493970	0.0506184	0.239332	0.710648	0.615096	0.222743	0.138286	0.261952	0.198594	ExonBnd
chr7:37065995-37065995	cg13594353	0.0358329	0.239383	0.646193	0.766905	0.457251	0.453546	0.303397	0.34642	Body
chr11:32588919-32588919	cg12665138	0.0469005	0.239652	0.774092	0.703102	0.57895	0.46461	0.58415	0.211677	Body
chr3:171189584-171189584	cg16275238	0.0425417	0.239698	0.693258	0.5286	0.260479	0.239453	0.178437	0.130196	Body
chr2:84516388-84516388	cg01413097	0.0391982	0.23973	0.584884	0.00777937	0.0998895	0.204973	0.00684498	0.235108	TSS200
chr17:58992045-58992045	cg15802299	0.0344332	0.239815	0.591537	0.783804	0.653165	0.39791	0.616257	0.410962	Body
chr10:43106414-43106414	cg09848445	0.052385	0.240096	0.576892	0.759293	0.795045	0.730014	0.33858	0.788955	Body
chr21:37006736-37006736	cg11299333	0.0368532	0.240229	0.152299	0.0190588	0.182417	0.113613	0.205843	0.623509	5'UTR
chr3:11602156-11602156	cg13958389	0.0369352	0.240842	0.790918	0.772589	0.571405	0.492495	0.642654	0.459608	Body
chr11:110346166-110346166	cg23328448	0.0401479	0.240926	0.734002	0.842492	0.648646	0.535232	0.519031	0.422435	intergenic
chr16:8892235-8892235	cg04444027	0.0359926	0.241108	0.714866	0.72814	0.648322	0.592742	0.339354	0.460629	3'UTR
chr11:93668539-93668539	cg12700606	0.0440885	0.241209	0.606878	0.881128	0.630967	0.410631	0.589274	0.374881	Body
chr14:71358432-71358432	cg01179423	0.0395807	0.241336	0.729402	0.684343	0.611954	0.395967	0.430995	0.257059	intergenic
chr1:9079247-9079247	cg23837625	0.0368796	0.241547	0.702558	0.253861	0.246142	0.243647	0.230644	0.0902772	intergenic
chr12:92912182-92912182	cg02529683	0.0515392	0.241611	0.748763	0.850107	0.667438	0.396532	0.481073	0.338499	Body
chr10:124601402-124601402	cg17995557	0.0352565	0.241687	0.706959	0.768867	0.772817	0.650407	0.496843	0.627366	Body
chr3:196339798-196339798	cg15716611	0.0410947	0.241834	0.755074	0.225681	0.562653	0.484895	0.263883	0.55849	TSS1500
chr15:99635977-99635977	cg22186128	0.0495205	0.241937	0.78721	0.823132	0.716888	0.44381	0.513533	0.373235	Body
chr3:39408527-39408527	cg14662886	0.0375264	0.24207	0.464846	0.834364	0.56992	0.311013	0.448774	0.555938	Body
chr14:63992065-63992065	cg17424516	0.0351322	0.242478	0.742365	0.72755	0.602818	0.482437	0.346238	0.465981	Body
chrX:9587959-9587959	cg26824549	0.0355456	0.242492	0.292438	0.743572	0.420184	0.179819	0.265208	0.413877	5'UTR
chr10:103394307-103394307	cg10949319	0.0556818	0.242532	0.815306	0.695773	0.744149	0.669275	0.304895	0.796955	Body
chr8:52688478-52688478	cg02211317	0.0345068	0.242552	0.707251	0.733268	0.614233	0.540797	0.505944	0.794903	5'UTR
chr13:46796251-46796251	cg18845718	0.0359039	0.242616	0.616354	0.589293	0.598051	0.401145	0.273957	0.167553	5'UTR
chr15:90749967-90749967	cg17056853	0.0521085	0.242791	0.849809	0.687096	0.740479	0.676316	0.310884	0.49199	5'UTR
chr14:104884578-104884578	cg26337624	0.0379445	0.243118	0.721273	0.738268	0.666096	0.645669	0.368806	0.693501	Body
chr7:33045141-33045141	cg04703274	0.0397576	0.243268	0.579996	0.69509	0.616753	0.345368	0.562001	0.188326	Body
chr5:90612378-90612378	cg26003056	0.0351934	0.243269	0.502494	0.156244	0.585238	0.206519	0.123483	0.131874	Body
chr18:58225397-58225397	cg03913499	0.0477565	0.243419	0.810273	0.634169	0.446097	0.352767	0.189046	0.390048	Body
chr17:80597414-80597414	cg00545580	0.0356645	0.243443	0.732334	0.47167	0.665114	0.666929	0.301658	0.517491	Body
chr6:73462885-73462885	cg21765818	0.0386374	0.243472	0.573047	0.601146	0.58913	0.722717	0.3418	0.795044	Body
chr10:88090702-88090702	cg19653968	0.0364612	0.24361	0.647045	0.537925	0.409374	0.331659	0.170482	0.131201	intergenic
chr14:62141433-62141433	cg03947949	0.0345253	0.244051	0.652667	0.173326	0.176488	0.180648	0.111435	0.148793	TSS1500
chr17:81259687-81259687	cg21848117	0.0368773	0.244213	0.754267	0.829976	0.711414	0.648026	0.527813	0.600812	Body
chr10:14009822-14009822	cg03179435	0.0396995	0.244246	0.660158	0.186654	0.116439	0.179816	0.0902287	0.102498	Body
chr17:40153169-40153169	cg22350427	0.0533946	0.244711	0.778655	0.916796	0.544977	0.481124	0.531417	0.362267	Body
chr9:84863415-84863415	cg22885989	0.0377143	0.244799	0.31111	0.147074	0.545097	0.595031	0.104679	0.179303	Body
chr8:103879759-103879759	cg13450878	0.0371286	0.244939	0.426408	0.763629	0.330134	0.163124	0.456798	0.441039	Body
chr12:119668874-119668874	cg19784907	0.0484262	0.245218	0.357609	0.491292	0.555772	0.567707	0.144045	0.796031	Body
chr6:31558948-31558948	cg12312583	0.0390251	0.245392	0.649802	0.838032	0.45736	0.410245	0.513484	0.349158	intergenic
chr20:45419846-45419846	cg17361591	0.0361581	0.245843	0.716463	0.813419	0.527795	0.533576	0.395333	0.601848	Body
chr9:4690409-4690409	cg11473258	0.0402685	0.245966	0.703816	0.681268	0.590527	0.449975	0.244353	0.305877	Body
chr16:89324560-89324560	cg08134863	0.0434396	0.246005	0.793745	0.777021	0.59543	0.487471	0.376117	0.703096	5'UTR
chr8:23226038-23226038	cg24278165	0.0390792	0.246363	0.30936	0.246319	0.653829	0.340968	0.139146	0.626184	TSS1500
chr12:4147398-4147398	cg16763805	0.0393143	0.246367	0.641713	0.119691	0.5403	0.414751	0.141075	0.409358	intergenic
chr17:17725342-17725342	cg19447962	0.0564979	0.246407	0.594276	0.702268	0.322752	0.53015	0.10946	0.110492	5'UTR
chr17:63275470-63275470	cg07053851	0.0359121	0.246493	0.718944	0.52948	0.205581	0.208209	0.357727	0.382741	Body
chr16:69105515-69105515	cg00505936	0.0348933	0.246496	0.658143	0.12714	0.176038	0.15043	0.202366	0.148736	TSS1500
chr17:82603104-82603104	cg20065905	0.0493506	0.246688	0.781426	0.890881	0.711283	0.416486	0.55051	0.521373	3'UTR
chr4:174523190-174523190	cg11076900	0.0504262	0.246984	0.679985	0.0525943	0.142761	0.0593357	0.086722	0.0876759	TSS1500
chr2:52936723-52936723	cg10208561	0.0384625	0.247128	0.746588	0.860815	0.619372	0.509853	0.676941	0.668648	intergenic
chr2:204020071-204020071	cg19385288	0.0357812	0.247291	0.691977	0.622839	0.440786	0.327952	0.274377	0.215914	intergenic
chr18:33495284-33495284	cg17185740	0.0345395	0.247432	0.732346	0.30618	0.267146	0.196297	0.429417	0.240707	intergenic
chr9:38061781-38061781	cg14195115	0.0385697	0.247796	0.644257	0.639836	0.585926	0.238251	0.308638	0.245923	Body
chr2:66582827-66582827	cg08217163	0.0364132	0.247948	0.580727	0.0534206	0.0894903	0.130587	0.0418919	0.0926626	intergenic
chr8:103286460-103286460	cg25721713	0.0354432	0.248626	0.627936	0.669623	0.380241	0.22449	0.348745	0.612609	intergenic
chr2:105747772-105747772	cg20703928	0.0393635	0.24877	0.445061	0.695236	0.511583	0.438889	0.204992	0.127092	5'UTR
chr2:98637847-98637847	cg11698890	0.0394729	0.249081	0.726838	0.527548	0.694341	0.641317	0.465909	0.248657	Body
chr3:118908175-118908175	cg04206257	0.0359739	0.24943	0.51825	0.718378	0.26348	0.213656	0.507458	0.538422	Body
chr2:239274475-239274475	cg16348668	0.0342666	0.249441	0.759876	0.666218	0.727707	0.515395	0.459993	0.70746	Body
chr14:80940261-80940261	cg09060360	0.0396323	0.249515	0.523341	0.708611	0.588856	0.299896	0.160259	0.350354	TSS1500
chr1:215583501-215583501	cg03954381	0.036021	0.249724	0.660425	0.712043	0.581639	0.504645	0.508662	0.223353	Body
chr11:62667244-62667244	cg27305510	0.0353884	0.249826	0.660513	0.847959	0.597319	0.603209	0.591491	0.421332	Body
chr14:75879156-75879156	cg10533931	0.0440981	0.249918	0.616177	0.825058	0.52841	0.31874	0.425213	0.720112	Body
chr10:100174906-100174906	cg14786880	0.0374159	0.250359	0.367872	0.750906	0.634781	0.325143	0.449889	0.250798	Body
chr3:61518730-61518730	cg06236366	0.0484253	0.250362	0.768772	0.671578	0.362179	0.258622	0.206569	0.372554	intergenic
chr10:50452732-50452732	cg12046819	0.0392157	0.250431	0.742111	0.905467	0.609865	0.580091	0.639729	0.604703	5'UTR
chr15:90232281-90232281	cg01663563	0.0352675	0.250559	0.809808	0.766002	0.591647	0.615453	0.471808	0.528363	Body
chr13:60230119-60230119	cg25737957	0.0431057	0.250645	0.750954	0.523956	0.584829	0.200357	0.237873	0.461724	Body
chr7:149018314-149018314	cg21528781	0.0362664	0.250745	0.336765	0.720378	0.175593	0.142664	0.33068	0.331943	Body
chr1:93608477-93608477	cg05941840	0.0370554	0.25118	0.865451	0.66935	0.702715	0.521599	0.539988	0.511632	Body
chr3:61609309-61609309	cg05355592	0.03767	0.251541	0.524861	0.719967	0.347964	0.226257	0.448316	0.668805	Body
chr20:57592495-57592495	cg04040429	0.0339175	0.251705	0.637302	0.199946	0.37753	0.370242	0.117469	0.117681	intergenic
chr8:29056275-29056275	cg16934120	0.0404693	0.251968	0.52638	0.832578	0.616876	0.477735	0.494633	0.263363	intergenic
chr19:13905916-13905916	cg09479389	0.0339048	0.252016	0.366573	0.0167491	0.251751	0.183332	0.0769023	0.568103	5'UTR
chr10:131928960-131928960	cg04323925	0.0345517	0.25209	0.786189	0.750446	0.642413	0.535469	0.545841	0.74323	intergenic
chr7:74212952-74212952	cg27201557	0.0493031	0.252144	0.5368	0.858109	0.602679	0.587974	0.309615	0.273838	5'UTR
chr12:10172688-10172688	cg07829804	0.0352231	0.252275	0.48925	0.722366	0.438745	0.307767	0.309043	0.151551	TSS1500
chr15:101675196-101675196	cg03742293	0.0458068	0.252586	0.715729	0.877028	0.820931	0.788804	0.570452	0.569277	Body
chr19:949064-949064	cg16715541	0.0387736	0.252589	0.659831	0.882796	0.581916	0.49817	0.556876	0.726801	Body
chrX:46755007-46755007	cg23572455	0.0455099	0.252608	0.623577	0.519009	0.212222	0.186565	0.0637506	0.0874324	Body
chr7:33261817-33261817	cg26689186	0.0339747	0.253003	0.526622	0.700522	0.49597	0.431086	0.289695	0.167323	Body
chr2:135980928-135980928	cg00495708	0.0344679	0.253062	0.757392	0.558739	0.66034	0.452973	0.410852	0.294957	Body
chr17:81252174-81252174	cg19776793	0.0420346	0.253335	0.584142	0.779727	0.681554	0.533699	0.332563	0.289771	Body
chr14:61502676-61502676	cg01693380	0.0430988	0.253348	0.731514	0.619995	0.381779	0.183837	0.338838	0.2312	Body
chr11:76560347-76560347	cg01864535	0.0348698	0.253611	0.611117	0.246706	0.481312	0.490289	0.158433	0.130154	intergenic
chr11:1881946-1881946	cg16903735	0.0346611	0.253702	0.308402	0.71965	0.280427	0.281275	0.320184	0.117772	Body
chr1:186978952-186978952	cg02742774	0.0351527	0.253845	0.62348	0.765861	0.701045	0.637916	0.447689	0.375392	Body
chr7:91165077-91165077	cg03834767	0.0483375	0.253921	0.847479	0.85052	0.790907	0.544431	0.739258	0.814549	3'UTR
chr17:45353346-45353346	cg01455799	0.0386164	0.253949	0.757741	0.311965	0.374022	0.329262	0.290247	0.125942	intergenic
chr10:1110542-1110542	cg03444838	0.0373604	0.25405	0.663918	0.737365	0.737889	0.60262	0.411152	0.371466	Body
chr3:99868146-99868146	cg13612275	0.034864	0.25457	0.459655	0.779049	0.615931	0.487282	0.45249	0.257181	Body
chr15:101675180-101675180	cg14239540	0.0419014	0.254585	0.704873	0.833205	0.740983	0.68923	0.481088	0.441373	Body
chr2:191049968-191049968	cg05744098	0.037185	0.254792	0.686834	0.71748	0.629652	0.456168	0.313303	0.329751	Body
chr17:59601385-59601385	cg14481338	0.0362194	0.254804	0.47949	0.76708	0.58034	0.221762	0.380352	0.379706	Body
chr19:11178689-11178689	cg22807822	0.0366589	0.254874	0.76206	0.811773	0.700161	0.671686	0.491505	0.545336	Body
chr5:180540431-180540431	cg27271147	0.0357454	0.255248	0.715838	0.744658	0.700102	0.474913	0.418247	0.691023	Body
chr2:65366627-65366627	cg01751245	0.0402288	0.255305	0.792268	0.559	0.566866	0.402946	0.277266	0.280395	5'UTR
chr9:2044055-2044055	cg13586038	0.0392457	0.255307	0.764557	0.856531	0.679374	0.736634	0.63822	0.520359	Body
chr12:48977384-48977384	cg15930688	0.0386187	0.255481	0.679578	0.590471	0.553612	0.495564	0.303239	0.151393	TSS1500
chr2:31932886-31932886	cg24956715	0.0346635	0.255544	0.385564	0.748209	0.53114	0.489469	0.186086	0.396886	5'UTR
chr10:119179818-119179818	cg23169499	0.0388069	0.255603	0.454454	0.627203	0.571041	0.515727	0.25355	0.798175	TSS1500
chr11:60377802-60377802	cg10853416	0.0377881	0.255718	0.729391	0.352316	0.350265	0.303702	0.176411	0.138927	TSS1500
chr9:27441973-27441973	cg20385220	0.0371211	0.255759	0.73739	0.69852	0.465744	0.364193	0.331931	0.31171	Body
chr5:88845576-88845576	cg02253134	0.0543873	0.255895	0.781525	0.861141	0.538999	0.319454	0.461082	0.721401	5'UTR
chr2:8575510-8575510	cg09207745	0.0378498	0.255965	0.596202	0.0521185	0.208357	0.286975	0.0528405	0.0663986	Body
chr13:98543780-98543780	cg16711597	0.0521765	0.256286	0.88163	0.589523	0.62859	0.625151	0.228049	0.571467	Body
chr13:46593534-46593534	cg16674025	0.042142	0.256348	0.761344	0.787721	0.585014	0.537394	0.497088	0.297868	Body
chr2:38749146-38749146	cg04441847	0.0415525	0.25652	0.848783	0.790179	0.680376	0.680231	0.496423	0.751044	Body
chr1:15412335-15412335	cg23945334	0.0381612	0.25653	0.716049	0.710092	0.570194	0.439327	0.242929	0.564657	Body
chr3:170144477-170144477	cg13945646	0.0374426	0.256609	0.223498	0.72637	0.241564	0.23161	0.370585	0.14701	Body
chr12:124228881-124228881	cg04961161	0.034502	0.256642	0.528984	0.146347	0.558807	0.482052	0.150412	0.186531	5'UTR
chr1:68233698-68233698	cg17050011	0.0368824	0.256889	0.47238	0.61948	0.214274	0.133315	0.156999	0.114031	TSS1500
chr15:82808901-82808901	cg05859663	0.0339057	0.256985	0.258223	0.294392	0.491997	0.528482	0.058193	0.0647193	TSS1500
chr1:85092050-85092050	cg04186268	0.0470805	0.257591	0.688521	0.0750861	0.163709	0.380374	0.0918733	0.147488	Body
chr1:220224276-220224276	cg21602651	0.0438671	0.257662	0.800566	0.864362	0.591886	0.615519	0.465274	0.456575	Body
chr20:5171899-5171899	cg17070800	0.0367151	0.257697	0.585752	0.752861	0.503701	0.29399	0.395372	0.237605	Body
chr1:226408967-226408967	cg18764804	0.0345887	0.257902	0.319171	0.162632	0.487487	0.600558	0.114739	0.511136	TSS1500
chr10:84330437-84330437	cg23378765	0.0357771	0.257921	0.679335	0.538972	0.601688	0.521845	0.233616	0.242518	5'UTR
chr21:43930444-43930444	cg13342014	0.0344834	0.258306	0.762256	0.6851	0.600923	0.461582	0.316038	0.550227	5'UTR
chr22:26480109-26480109	cg13345299	0.036115	0.258362	0.432714	0.703562	0.271722	0.401478	0.22872	0.119516	TSS1500
chr13:42273921-42273921	cg00617876	0.0495408	0.258819	0.687638	0.807198	0.60695	0.611056	0.313713	0.273041	5'UTR
chr5:158882823-158882823	cg11922066	0.0427413	0.258831	0.762894	0.307948	0.266053	0.153676	0.177731	0.240359	Body
chr15:43776048-43776048	cg23253752	0.0377191	0.258901	0.652998	0.716764	0.513882	0.413527	0.512284	0.186012	Body
chr12:10128794-10128794	cg27550692	0.0360539	0.258935	0.61271	0.613544	0.236454	0.139201	0.240972	0.3703	Body
chr1:156919336-156919336	cg12126706	0.0560879	0.25946	0.786611	0.364601	0.435581	0.362427	0.130228	0.716047	TSS1500
chr18:3323455-3323455	cg14075484	0.0441636	0.259518	0.7175	0.22673	0.186075	0.125113	0.173354	0.106734	intergenic
chr21:34968926-34968926	cg27195131	0.0388724	0.259602	0.741317	0.198374	0.346733	0.184844	0.295391	0.186572	Body
chr8:8352199-8352199	cg01356504	0.0437136	0.259842	0.605206	0.805737	0.480172	0.364765	0.455045	0.190576	Body
chr18:79422405-79422405	cg16997486	0.0385478	0.259902	0.833308	0.739906	0.645669	0.558515	0.420477	0.678477	Body
chr7:139683223-139683223	cg10880456	0.0363857	0.260023	0.514798	0.527329	0.648962	0.496098	0.227981	0.138184	Body
chr3:71543146-71543146	cg15226786	0.0430743	0.260406	0.74831	0.5457	0.53683	0.471195	0.224823	0.185111	TSS1500
chr4:17173460-17173460	cg10415729	0.0378256	0.260483	0.645814	0.0707519	0.23068	0.178216	0.117061	0.118886	Body
chrX:27619618-27619618	cg12987209	0.0342204	0.26056	0.629552	0.217817	0.270421	0.175185	0.242072	0.582174	intergenic
chr11:59260375-59260375	cg00966033	0.0351276	0.260787	0.656343	0.161269	0.574595	0.326721	0.209385	0.432364	intergenic
chr1:198656754-198656754	cg17316760	0.0428006	0.260895	0.711251	0.572955	0.34343	0.487019	0.196362	0.156797	Body
chr4:39613791-39613791	cg27524202	0.0399556	0.261279	0.694778	0.653239	0.459843	0.255173	0.363888	0.189144	5'UTR
chr6:32842929-32842929	cg24898914	0.0450203	0.261299	0.362281	0.87331	0.751943	0.651089	0.55794	0.565725	Body
chr8:29749237-29749237	cg17779658	0.0346152	0.261432	0.698615	0.650314	0.538314	0.481057	0.480098	0.196941	TSS1500
chr7:50275793-50275793	cg24490107	0.0355252	0.261483	0.665713	0.762148	0.528111	0.456265	0.527319	0.261614	intergenic
chr6:8102851-8102851	cg20780880	0.0386231	0.261697	0.488027	0.0693392	0.484146	0.509367	0.1107	0.131394	TSS1500
chr3:12924688-12924688	cg11145772	0.036226	0.261747	0.815637	0.797699	0.676221	0.567113	0.525996	0.528637	Body
chr20:31718311-31718311	cg04368572	0.0461068	0.26195	0.199667	0.787502	0.309374	0.362661	0.27917	0.125852	Body
chr7:2077411-2077411	cg06970699	0.0341362	0.261972	0.738963	0.3331	0.606793	0.455535	0.269645	0.578143	Body
chr8:143429042-143429042	cg20387387	0.0447504	0.26214	0.254198	0.217205	0.170553	0.330319	0.125229	0.758193	intergenic
chr18:57754776-57754776	cg21771097	0.0353557	0.262582	0.680716	0.527105	0.302552	0.159572	0.196357	0.309355	5'UTR
chr11:12694102-12694102	cg18531146	0.0619364	0.26264	0.749601	0.0718622	0.105324	0.0643461	0.116618	0.076663	5'UTR
chr3:167941401-167941401	cg11942594	0.0404179	0.262759	0.675743	0.19535	0.278803	0.160244	0.0400389	0.36084	intergenic
chr4:176196097-176196097	cg26017047	0.0339459	0.26312	0.298737	0.216056	0.625378	0.579126	0.139115	0.296118	TSS1500
chr21:16535127-16535127	cg24473277	0.0412877	0.263422	0.621303	0.225076	0.536712	0.508658	0.158332	0.11697	Body
chr3:181910418-181910418	cg06199281	0.0348526	0.263606	0.495499	0.813768	0.514632	0.506166	0.545262	0.268284	intergenic
chr1:6599444-6599444	cg05389555	0.0352226	0.263607	0.694268	0.697844	0.337823	0.373984	0.59809	0.316899	Body
chr16:22026640-22026640	cg13422047	0.0471562	0.263631	0.622022	0.72486	0.539747	0.268989	0.280383	0.742719	Body
chr4:145047377-145047377	cg07500118	0.06043	0.263867	0.78313	0.876945	0.714821	0.55757	0.819467	0.31926	Body
chr10:4127749-4127749	cg15349661	0.0408084	0.263902	0.721937	0.722845	0.709787	0.656899	0.571329	0.290698	intergenic
chr17:82603246-82603246	cg02494794	0.0443128	0.263909	0.754174	0.763832	0.75803	0.442848	0.347052	0.585905	3'UTR
chr3:111114173-111114173	cg22980833	0.0347572	0.263934	0.793996	0.717774	0.756467	0.725985	0.622759	0.508591	Body
chr18:13291164-13291164	cg06012220	0.0346014	0.264157	0.702975	0.718704	0.522875	0.299786	0.339273	0.495587	5'UTR
chr6:29046246-29046246	cg16680623	0.0490488	0.264319	0.735114	0.114995	0.170933	0.109286	0.173904	0.156334	TSS1500
chr8:129888498-129888498	cg00102126	0.0369647	0.264541	0.654328	0.884249	0.660529	0.481505	0.500552	0.527463	Body
chr5:135533994-135533994	cg10773014	0.0384824	0.264569	0.632884	0.176889	0.128937	0.0923745	0.0599832	0.138176	intergenic
chr9:81602304-81602304	cg13799838	0.0368295	0.264661	0.749626	0.266585	0.584203	0.564425	0.580951	0.311503	Body
chr11:2559783-2559783	cg08741300	0.0362564	0.264824	0.461301	0.629256	0.509675	0.341605	0.088369	0.188581	Body
chr15:67140699-67140699	cg21496797	0.0524515	0.264991	0.833526	0.801568	0.58386	0.501904	0.265838	0.45838	5'UTR
chr1:222817579-222817579	cg02974085	0.0382071	0.265049	0.715643	0.844746	0.429772	0.424021	0.601226	0.515319	intergenic
chr17:72026076-72026076	cg14193459	0.0443179	0.265265	0.635964	0.062559	0.106096	0.067591	0.0861101	0.0785942	TSS200
chr10:114825665-114825665	cg18325866	0.0505578	0.26541	0.699735	0.870028	0.658088	0.409213	0.655654	0.315626	Body
chr20:44582687-44582687	cg01876183	0.0352338	0.265428	0.797401	0.80479	0.487613	0.53533	0.524158	0.524401	1stExon
chr6:17633778-17633778	cg02973778	0.0416633	0.265747	0.635866	0.829149	0.564412	0.434406	0.57931	0.266797	Body
chr1:40270403-40270403	cg11958233	0.0381294	0.266101	0.447686	0.831256	0.605607	0.420348	0.320513	0.354807	Body
chr10:26447602-26447602	cg12658587	0.0338844	0.266135	0.649851	0.760914	0.688604	0.593964	0.541691	0.332986	5'UTR
chr10:9301422-9301422	cg17254945	0.0394894	0.26617	0.721164	0.42413	0.20981	0.150731	0.344154	0.174231	intergenic
chr12:65329913-65329913	cg05475386	0.0409553	0.26619	0.713229	0.352788	0.166042	0.146411	0.356111	0.137012	Body
chr12:131604735-131604735	cg14547414	0.0357054	0.266646	0.732725	0.519136	0.362849	0.326324	0.241198	0.192333	intergenic
chr1:181114886-181114886	cg20527994	0.035932	0.266661	0.413718	0.556227	0.527023	0.693037	0.126922	0.379269	intergenic
chr2:66437739-66437739	cg06796713	0.0443833	0.266742	0.650979	0.138547	0.067626	0.0550842	0.0791778	0.159854	Body
chr7:7221963-7221963	cg17994788	0.0340624	0.266856	0.559001	0.806986	0.529367	0.450937	0.454884	0.27528	5'UTR
chr5:23007981-23007981	cg17401082	0.0380687	0.266888	0.63307	0.116628	0.137798	0.116496	0.133389	0.0771018	intergenic
chr4:181529350-181529350	cg05102578	0.0339865	0.266912	0.718655	0.197344	0.276282	0.171917	0.3906	0.331024	intergenic
chr7:2299535-2299535	cg05516271	0.0406553	0.267083	0.699907	0.298792	0.63351	0.47552	0.423986	0.139243	Body
chr14:53875261-53875261	cg07629517	0.0652932	0.267137	0.747078	0.54345	0.200275	0.131046	0.315528	0.741698	intergenic
chr7:157255510-157255510	cg24573591	0.0402212	0.267189	0.594611	0.74167	0.278142	0.219091	0.447155	0.261123	Body
chr7:97012784-97012784	cg22616881	0.0364089	0.267264	0.652155	0.175325	0.114802	0.075706	0.236771	0.204181	Body
chr10:24912449-24912449	cg07193024	0.0344377	0.267292	0.539394	0.693839	0.387696	0.537867	0.317404	0.15767	Body
chr19:31726976-31726976	cg08023170	0.0577038	0.267351	0.833678	0.282783	0.157863	0.12891	0.247342	0.428305	intergenic
chr2:144513740-144513740	cg23095192	0.0447471	0.267583	0.716668	0.191	0.498284	0.603248	0.179884	0.312214	Body
chr1:19454843-19454843	cg15136975	0.0433848	0.268141	0.493411	0.809507	0.207988	0.329373	0.592414	0.506306	Body
chr6:33275775-33275775	cg10426422	0.0396819	0.268238	0.723605	0.921685	0.63838	0.609599	0.507996	0.604666	TSS1500
chr2:84516431-84516431	cg17669542	0.0356425	0.26849	0.555509	0.00773634	0.103344	0.200392	0.0080049	0.177802	TSS200
chr12:14283641-14283641	cg14514912	0.0353986	0.26874	0.668821	0.61849	0.392198	0.392718	0.293337	0.147581	intergenic
chr22:44449502-44449502	cg14438265	0.0400647	0.268791	0.475599	0.683897	0.166385	0.233124	0.352607	0.0983256	intergenic
chr5:5283616-5283616	cg18825212	0.0369366	0.269008	0.677239	0.233332	0.138663	0.0910252	0.239277	0.203593	Body
chr13:98448524-98448524	cg20653375	0.0337814	0.269047	0.356781	0.706282	0.698257	0.657672	0.415056	0.656662	3'UTR
chr3:111723489-111723489	cg27096807	0.0357566	0.269105	0.475611	0.795948	0.555737	0.434279	0.300109	0.283358	3'UTR
chr13:19984603-19984603	cg10753594	0.0422372	0.269125	0.737767	0.706423	0.509686	0.374048	0.289891	0.257169	5'UTR
chr18:77069953-77069953	cg13349868	0.0390467	0.269162	0.689391	0.327443	0.418804	0.300727	0.0937268	0.135987	Body
chr19:48597135-48597135	cg24878170	0.0413237	0.269194	0.660123	0.231844	0.517618	0.510633	0.185144	0.666358	Body
chr11:5550972-5550972	cg24897569	0.0374964	0.26926	0.625314	0.63464	0.250953	0.173778	0.471166	0.57051	intergenic
chr3:188584317-188584317	cg18853981	0.0366112	0.26943	0.71557	0.654256	0.369967	0.345706	0.210316	0.367307	Body
chr10:34372280-34372280	cg05709402	0.0423382	0.26943	0.737982	0.757786	0.655895	0.531761	0.284658	0.40513	Body
chr11:35137589-35137589	cg23210303	0.0339611	0.26962	0.654	0.386316	0.477901	0.413052	0.113416	0.183879	TSS1500
chr2:65366774-65366774	cg09884146	0.0362764	0.269873	0.804078	0.561001	0.636057	0.466205	0.399899	0.30156	5'UTR
chr1:211328829-211328829	cg06813419	0.0383922	0.270114	0.707923	0.882026	0.654453	0.586824	0.791375	0.573491	5'UTR
chr2:25927714-25927714	cg25002426	0.0358684	0.270367	0.727797	0.473922	0.679278	0.578561	0.238754	0.430797	3'UTR
chr18:76819704-76819704	cg05578802	0.0417247	0.270371	0.758857	0.842036	0.617751	0.547413	0.454388	0.378067	intergenic
chr1:213003474-213003474	cg03910962	0.03581	0.270421	0.675435	0.711413	0.660649	0.352185	0.453293	0.306223	Body
chr1:23978076-23978076	cg13550230	0.0404207	0.270638	0.587791	0.675946	0.473283	0.448902	0.122747	0.227508	Body
chr8:115418330-115418330	cg06997767	0.0401212	0.270993	0.384614	0.155132	0.459627	0.584528	0.110656	0.0337271	Body
chr13:30253916-30253916	cg04160548	0.0371123	0.271013	0.742807	0.447631	0.494978	0.566753	0.182886	0.306511	Body
chr15:51736236-51736236	cg04804748	0.0363365	0.27138	0.662541	0.834706	0.510447	0.626553	0.55459	0.351427	Body
chr7:66148864-66148864	cg09201467	0.0347841	0.271554	0.845331	0.749661	0.575483	0.626231	0.486716	0.664609	Body
chr15:90992950-90992950	cg14398957	0.0363262	0.272054	0.732357	0.489565	0.437795	0.394054	0.238104	0.162948	Body
chr4:113436445-113436445	cg21323720	0.0442306	0.272742	0.203261	0.606291	0.203383	0.0932128	0.173679	0.606452	intergenic
chr11:48020549-48020549	cg01519847	0.0392095	0.272809	0.83379	0.478067	0.487191	0.571704	0.324045	0.29065	Body
chr2:26383992-26383992	cg23331664	0.0376301	0.272965	0.358676	0.760216	0.243396	0.205474	0.401029	0.220923	Body
chrX:74534735-74534735	cg01326358	0.0385923	0.273092	0.754036	0.790806	0.608772	0.516135	0.375208	0.39965	intergenic
chr16:57043410-57043410	cg27462748	0.0366428	0.273215	0.458685	0.800504	0.586342	0.661823	0.445193	0.300331	Body
chr2:162153044-162153044	cg19095725	0.0389805	0.273284	0.761633	0.675427	0.388772	0.333469	0.297682	0.325676	TSS1500
chr15:97560932-97560932	cg12646276	0.0504775	0.273452	0.756659	0.0820039	0.190813	0.209198	0.191751	0.1484	TSS1500
chr3:169349406-169349406	cg11643041	0.0394669	0.273499	0.695569	0.415603	0.236706	0.114574	0.188958	0.175337	5'UTR
chr14:71324954-71324954	cg01963224	0.0435044	0.273595	0.703502	0.827015	0.487866	0.404783	0.277491	0.43853	intergenic
chr7:22564400-22564400	cg17722435	0.0352492	0.273814	0.661735	0.270458	0.41966	0.180928	0.180941	0.109175	intergenic
chr8:89835544-89835544	cg18493113	0.0349829	0.274015	0.622729	0.769161	0.531702	0.316111	0.445279	0.294635	intergenic
chr12:78443014-78443014	cg20638104	0.0429426	0.274066	0.23183	0.72719	0.199961	0.131803	0.333202	0.509701	intergenic
chr16:79875013-79875013	cg25812718	0.0356808	0.274709	0.704839	0.169717	0.508898	0.438866	0.424465	0.63875	intergenic
chr7:66148562-66148562	cg27215752	0.0338765	0.274712	0.791855	0.746278	0.632991	0.582382	0.395315	0.534173	Body
chr6:150634873-150634873	cg08790870	0.0347203	0.274747	0.663364	0.197739	0.184431	0.193097	0.133724	0.135112	5'UTR
chr13:25277063-25277063	cg00761225	0.0359261	0.275375	0.690983	0.57714	0.611313	0.528405	0.260044	0.243209	Body
chr4:2961537-2961537	cg01503299	0.0353553	0.275909	0.378726	0.720246	0.65506	0.71537	0.442221	0.341711	Body
chr6:132751412-132751412	cg23365922	0.0344416	0.276137	0.763432	0.602804	0.353765	0.322244	0.275747	0.402705	Body
chr4:165259864-165259864	cg06390387	0.0343115	0.276178	0.497356	0.660854	0.619948	0.543743	0.313373	0.790876	Body
chr4:22514535-22514535	cg00178728	0.0352358	0.276224	0.666798	0.235321	0.334453	0.147556	0.138138	0.141369	Body
chr6:104789846-104789846	cg03002526	0.0399217	0.276665	0.607863	0.64871	0.531876	0.314546	0.230885	0.142559	Body
chr6:135197285-135197285	cg21685168	0.0437873	0.27671	0.662033	0.801969	0.418614	0.205208	0.552677	0.503857	Body
chr11:12692838-12692838	cg07897063	0.0498793	0.276764	0.704049	0.0961481	0.0866063	0.128407	0.201051	0.0785403	5'UTR
chr1:200121333-200121333	cg06280568	0.0385173	0.276877	0.18682	0.684035	0.193419	0.120902	0.314147	0.119425	Body
chr3:188239239-188239239	cg15958366	0.0395838	0.277271	0.626125	0.728175	0.560475	0.427589	0.279121	0.209994	5'UTR
chr15:37095237-37095237	cg15902390	0.046734	0.2777	0.664586	0.0798764	0.123504	0.0408395	0.0830958	0.219555	Body
chr3:112446631-112446631	cg24606239	0.0356667	0.27783	0.639832	0.790362	0.476526	0.287948	0.610607	0.44403	intergenic
chr16:31157274-31157274	cg05606415	0.0439965	0.278014	0.733027	0.125247	0.272129	0.167103	0.174649	0.174825	intergenic
chr14:22489414-22489414	cg16130238	0.034208	0.27816	0.733795	0.281686	0.375428	0.253217	0.429665	0.169734	intergenic
chr18:77069951-77069951	cg21317134	0.0430133	0.278178	0.730363	0.371137	0.430514	0.308698	0.108165	0.14508	Body
chr3:175272046-175272046	cg20967808	0.0348762	0.278207	0.531401	0.519949	0.496277	0.606553	0.19511	0.137257	TSS1500
chr12:25388430-25388430	cg12669088	0.0394148	0.278274	0.811041	0.85768	0.65564	0.474672	0.68595	0.608628	intergenic
chr3:151203177-151203177	cg11630392	0.033908	0.278322	0.724439	0.317017	0.487124	0.338717	0.345603	0.142856	1stExon
chr2:38178327-38178327	cg17995626	0.0346242	0.278468	0.535916	0.0321575	0.0737938	0.0586924	0.0780834	0.0519914	Body
chr11:66611661-66611661	cg04985318	0.0353661	0.278583	0.717497	0.655925	0.561613	0.408379	0.284964	0.28368	intergenic
chr2:1670646-1670646	cg12322008	0.0346523	0.278654	0.692328	0.307288	0.193052	0.137222	0.299526	0.175142	Body
chr1:19486817-19486817	cg01693305	0.0346488	0.278874	0.48849	0.558082	0.592658	0.67112	0.144333	0.396874	TSS1500
chr3:186801364-186801364	cg00373256	0.0399636	0.278893	0.811874	0.884848	0.683087	0.699929	0.59447	0.78893	Body
chr6:56831601-56831601	cg13828150	0.0337825	0.279184	0.719654	0.868902	0.591774	0.657977	0.653479	0.511515	Body
chr3:122056233-122056233	cg04387658	0.043838	0.279493	0.79207	0.607307	0.598212	0.584697	0.184387	0.465729	Body
chr6:105986256-105986256	cg09322259	0.0394487	0.279588	0.613514	0.366335	0.0855259	0.121077	0.0372654	0.288182	intergenic
chr5:157599651-157599651	cg18056934	0.0502777	0.279639	0.758895	0.569547	0.23223	0.159593	0.4905	0.207704	intergenic
chr14:75255792-75255792	cg13749548	0.0347186	0.279641	0.451144	0.445089	0.235532	0.618223	0.235138	0.0527513	intergenic
chrX:150445468-150445468	cg00267352	0.0338088	0.280443	0.251453	0.700689	0.353901	0.148713	0.231918	0.20102	5'UTR
chr7:29145378-29145378	cg05908840	0.0424907	0.280674	0.661598	0.483311	0.156058	0.123993	0.308789	0.103818	TSS1500
chr7:99272155-99272155	cg15807655	0.0399345	0.280713	0.815999	0.276562	0.571125	0.557589	0.301835	0.442899	TSS1500
chr3:54123698-54123698	cg17563235	0.0349313	0.280865	0.601364	0.038632	0.135469	0.195369	0.0798192	0.207828	Body
chr1:234841825-234841825	cg02889973	0.0525333	0.281444	0.772363	0.60324	0.433594	0.225903	0.246923	0.139912	intergenic
chr9:136885445-136885445	cg21236500	0.0372879	0.281475	0.300639	0.45431	0.667598	0.598153	0.253503	0.708769	TSS1500
chr3:112635988-112635988	cg06258347	0.0347619	0.281624	0.529496	0.835083	0.555507	0.469357	0.352604	0.343443	Body
chrX:71925176-71925176	cg06212057	0.043781	0.281891	0.721582	0.186121	0.514351	0.387414	0.195365	0.147942	Body
chr16:31177413-31177413	cg25639280	0.0390481	0.282631	0.180341	0.201593	0.301966	0.17076	0.1055	0.698789	intergenic
chr20:22569491-22569491	cg00933153	0.0612109	0.282704	0.717631	0.0536031	0.0665023	0.0493912	0.0790418	0.0701855	Body
chr4:2495142-2495142	cg18284319	0.038507	0.282793	0.612798	0.821434	0.644628	0.588082	0.431257	0.302004	Body
chr1:223701439-223701439	cg15033552	0.0400109	0.282827	0.684166	0.732383	0.558018	0.329682	0.329431	0.257783	TSS200
chr4:105898190-105898190	cg22065971	0.0348212	0.282853	0.665957	0.572455	0.362193	0.226979	0.205368	0.209595	Body
chr7:69689054-69689054	cg00246003	0.0355884	0.282923	0.637346	0.0812395	0.286982	0.175256	0.111634	0.161372	Body
chr2:234491408-234491408	cg04838382	0.0374892	0.282956	0.707304	0.287767	0.207607	0.421481	0.271169	0.102196	intergenic
chr8:47899716-47899716	cg04392797	0.0363034	0.283833	0.732375	0.851477	0.739757	0.591905	0.798436	0.738696	Body
chr3:54968027-54968027	cg26859083	0.0350547	0.284315	0.616281	0.0919061	0.224778	0.249552	0.091719	0.089397	TSS1500
chr2:176172982-176172982	cg21902187	0.0355767	0.285078	0.661815	0.286015	0.21836	0.175184	0.162383	0.079511	3'UTR
chr20:19759291-19759291	cg08371391	0.0376653	0.285105	0.593407	0.148625	0.126409	0.065822	0.0594795	0.0634314	intergenic
chr3:55660691-55660691	cg11228744	0.0362446	0.285267	0.303588	0.252763	0.305521	0.485673	0.236951	0.766483	TSS1500
chr10:59829968-59829968	cg08059076	0.0374366	0.285316	0.347174	0.76593	0.45488	0.270861	0.371883	0.160791	Body
chr1:24926746-24926746	cg15963463	0.0549981	0.285357	0.716026	0.883057	0.284232	0.358088	0.33665	0.494249	Body
chr6:31578121-31578121	cg02137984	0.044191	0.285535	0.688392	0.618258	0.75601	0.646446	0.415816	0.220619	3'UTR
chr12:117031309-117031309	cg13796037	0.0390475	0.285684	0.601272	0.841659	0.671313	0.652302	0.490385	0.330752	intergenic
chr12:4191828-4191828	cg18460900	0.0391634	0.285742	0.743822	0.253476	0.503517	0.478195	0.153166	0.475756	intergenic
chr2:200447644-200447644	cg06240652	0.0391787	0.285814	0.248229	0.677009	0.543897	0.332848	0.202947	0.116755	Body
chr6:50840986-50840986	cg09363735	0.0371379	0.285877	0.547488	0.045586	0.0821754	0.0471632	0.0375104	0.0600979	Body
chr18:51725097-51725097	cg16619745	0.0346445	0.285955	0.348286	0.14225	0.647752	0.517565	0.354899	0.140556	intergenic
chr8:132915633-132915633	cg20235551	0.0377064	0.286163	0.62014	0.704304	0.594221	0.692264	0.427424	0.228648	Body
chr12:130814171-130814171	cg23874102	0.0395884	0.286731	0.847197	0.799705	0.711836	0.643429	0.493586	0.484548	Body
chr2:108637244-108637244	cg09176441	0.0401549	0.287196	0.584098	0.592117	0.304895	0.284201	0.120853	0.0856075	5'UTR
chr4:81508944-81508944	cg23595884	0.0348354	0.287308	0.431594	0.792191	0.438737	0.251896	0.529793	0.304282	intergenic
chr17:847139-847139	cg23241448	0.0358979	0.287463	0.546308	0.0214615	0.0729245	0.070943	0.19059	0.0342683	Body
chr13:33015147-33015147	cg18056695	0.0339254	0.287573	0.608343	0.322158	0.296986	0.0861656	0.146375	0.0780846	TSS1500
chr7:99103603-99103603	cg02531439	0.034494	0.287585	0.716165	0.604272	0.492953	0.36743	0.302448	0.205421	Body
chr3:54123620-54123620	cg23537887	0.0386429	0.287917	0.574269	0.0373271	0.139882	0.0544476	0.102558	0.36426	Body
chr3:169294802-169294802	cg01163193	0.0454015	0.287933	0.793168	0.46333	0.248413	0.235256	0.239121	0.196502	5'UTR
chr12:57478647-57478647	cg08134678	0.0358502	0.287994	0.687915	0.83769	0.745586	0.538091	0.497948	0.453931	Body
chr21:31136999-31136999	cg27297662	0.0365167	0.28817	0.753919	0.532719	0.260104	0.31237	0.573538	0.287856	Body
chr6:160429717-160429717	cg01923312	0.0380783	0.288231	0.796992	0.40893	0.381508	0.243931	0.244653	0.287792	Body
chr3:46369956-46369956	cg04131610	0.0626946	0.288551	0.826333	0.842806	0.62369	0.255868	0.313195	0.565833	TSS200
chr12:132772797-132772797	cg23755933	0.0513994	0.288884	0.845496	0.661489	0.563126	0.298953	0.259327	0.627836	3'UTR
chr12:132772832-132772832	cg19590591	0.0594133	0.288904	0.76136	0.710037	0.54797	0.276419	0.124535	0.605514	3'UTR
chr1:10169347-10169347	cg11220249	0.0411465	0.289133	0.733673	0.835111	0.72743	0.649491	0.69695	0.374976	Body
chr19:17077956-17077956	cg02961384	0.0407429	0.289221	0.803958	0.651344	0.795227	0.510814	0.348969	0.528375	5'UTR
chr9:2156946-2156946	cg06973778	0.0371761	0.289265	0.619769	0.686605	0.494721	0.486463	0.24625	0.184537	TSS1500
chr16:4090360-4090360	cg09262171	0.0341107	0.289662	0.382705	0.148842	0.116584	0.210189	0.0596882	0.596502	Body
chr3:62318842-62318842	cg21205375	0.0515508	0.289849	0.569762	0.0958281	0.189294	0.173308	0.0230974	0.605183	TSS200
chr17:42337767-42337767	cg17833746	0.0481596	0.289909	0.808111	0.862749	0.644703	0.533143	0.322156	0.58158	Body
chr19:49490616-49490616	cg08570691	0.0439331	0.289953	0.838718	0.948913	0.768747	0.727706	0.658774	0.613526	Body
chr6:7130373-7130373	cg09200468	0.0365082	0.290119	0.800252	0.690042	0.603748	0.481412	0.466441	0.302327	5'UTR
chr8:48037585-48037585	cg19878428	0.0352062	0.290205	0.798661	0.805796	0.756525	0.548191	0.511779	0.643589	Body
chr9:4238802-4238802	cg03042131	0.0345615	0.290343	0.557386	0.664169	0.292701	0.143985	0.352868	0.547844	Body
chr2:53158115-53158115	cg24914848	0.0365672	0.29106	0.231491	0.66403	0.269195	0.28763	0.649321	0.255744	intergenic
chr16:57049394-57049394	cg00125947	0.048591	0.291137	0.635384	0.778841	0.690348	0.445804	0.276312	0.244368	Body
chr9:5583890-5583890	cg13639922	0.0358477	0.291307	0.744322	0.903936	0.678068	0.530921	0.617376	0.624313	intergenic
chr17:8190797-8190797	cg25940713	0.0376539	0.291629	0.764256	0.390039	0.658807	0.618628	0.282409	0.628532	TSS1500
chr1:43058676-43058676	cg00778807	0.0395269	0.291665	0.609968	0.0640805	0.0728732	0.069015	0.113462	0.24504	intergenic
chr18:54220388-54220388	cg06061876	0.0454022	0.292146	0.507552	0.741324	0.570333	0.475715	0.257625	0.114817	Body
chr1:157700920-157700920	cg08786003	0.0391941	0.292392	0.67214	0.717112	0.596442	0.315814	0.360707	0.243751	TSS200
chr16:84752830-84752830	cg07647771	0.0390372	0.292403	0.760343	0.879724	0.6465	0.488169	0.51865	0.468019	Body
chr20:31720457-31720457	cg00058652	0.0430644	0.292769	0.113591	0.705612	0.228871	0.349937	0.254037	0.0757203	TSS1500
chr1:34166972-34166972	cg25772827	0.0397906	0.292891	0.557143	0.0333158	0.0700769	0.072197	0.0352091	0.0333558	TSS200
chr3:148093115-148093115	cg06252651	0.0348901	0.293154	0.551977	0.813998	0.40405	0.259303	0.49169	0.402415	intergenic
chr7:30475905-30475905	cg01747447	0.0463724	0.293156	0.574002	0.785509	0.626179	0.534442	0.584492	0.147154	5'UTR
chr10:13180924-13180924	cg02044044	0.0430603	0.293294	0.7717	0.895168	0.744054	0.561286	0.607065	0.435512	Body
chr5:169671833-169671833	cg05780155	0.055517	0.293514	0.199172	0.865418	0.229958	0.234336	0.312525	0.23498	Body
chr12:52790257-52790257	cg13885357	0.0569385	0.293514	0.701045	0.0373442	0.0724083	0.100469	0.0300024	0.229929	Body
chr3:169388016-169388016	cg14842121	0.0411902	0.293555	0.657468	0.45365	0.225915	0.143869	0.162989	0.0808555	5'UTR
chr10:121600791-121600791	cg24217003	0.0374716	0.293686	0.544728	0.0199937	0.105616	0.0607374	0.0512541	0.0387246	intergenic
chr3:32484672-32484672	cg22234665	0.036426	0.293773	0.672507	0.752599	0.564575	0.496398	0.25537	0.358397	Body
chr3:71083677-71083677	cg21497038	0.0386268	0.293783	0.71637	0.57703	0.534033	0.451211	0.203328	0.213227	Body
chr7:143882858-143882858	cg03225210	0.0435481	0.294085	0.635815	0.194153	0.175476	0.111475	0.0208164	0.0488313	5'UTR
chr9:90800751-90800751	cg12286006	0.0370178	0.294737	0.767258	0.261007	0.403944	0.328067	0.177693	0.282502	TSS1500
chr14:77372053-77372053	cg24305576	0.0370362	0.29475	0.700422	0.83644	0.633779	0.537025	0.715403	0.385621	Body
chr14:51940083-51940083	cg14640783	0.0390508	0.294752	0.736043	0.446065	0.305924	0.212991	0.262054	0.137948	5'UTR
chr22:31846425-31846425	cg17786077	0.0427984	0.294895	0.239076	0.772545	0.531233	0.447246	0.327929	0.162311	Body
chr12:114694041-114694041	cg23424407	0.0399412	0.29498	0.656322	0.147774	0.110666	0.135401	0.15002	0.0982165	intergenic
chr17:35073258-35073258	cg16288834	0.0488541	0.295704	0.503986	0.677831	0.653932	0.846136	0.32298	0.2856	Body
chrX:117898427-117898427	cg01916066	0.0342504	0.295842	0.5876	0.283538	0.134549	0.0960881	0.0785668	0.406201	3'UTR
chr5:76818289-76818289	cg07128206	0.0359137	0.295917	0.679145	0.143759	0.278392	0.172426	0.272624	0.494469	TSS1500
chr8:29752488-29752488	cg23363841	0.0359896	0.296944	0.672435	0.586661	0.467312	0.522883	0.249983	0.159993	Body
chr5:88873418-88873418	cg02967097	0.0344938	0.297113	0.311796	0.231338	0.627704	0.552826	0.198914	0.128599	5'UTR
chr18:12629458-12629458	cg15754810	0.0492663	0.297218	0.863516	0.733217	0.383104	0.371536	0.311869	0.437884	Body
chr10:50990808-50990808	cg09072266	0.0414424	0.297236	0.36872	0.0818511	0.173966	0.0868425	0.0672638	0.622348	TSS1500
chr3:171876861-171876861	cg06715204	0.047466	0.297397	0.723408	0.540727	0.448701	0.538599	0.151072	0.141977	Body
chr12:810724-810724	cg05013990	0.03545	0.297476	0.711391	0.727014	0.60593	0.362143	0.325767	0.372545	Body
chr8:119204710-119204710	cg06361302	0.0532437	0.297848	0.765287	0.204475	0.180548	0.272264	0.107049	0.0840165	intergenic
chr3:187042586-187042586	cg12512564	0.0351098	0.297849	0.813353	0.859058	0.674392	0.595583	0.626107	0.524496	5'UTR
chr12:101086742-101086742	cg09950162	0.0351089	0.29788	0.631793	0.0751087	0.200239	0.226942	0.171039	0.0979859	Body
chr16:17414827-17414827	cg03597723	0.0383576	0.298218	0.818396	0.744543	0.654284	0.649937	0.371989	0.463099	Body
chr7:22384703-22384703	cg14601530	0.0340118	0.29824	0.796074	0.432368	0.506703	0.285981	0.327672	0.303071	intergenic
chr12:96224107-96224107	cg14575022	0.0347407	0.298699	0.620007	0.831257	0.589175	0.551631	0.455398	0.313402	Body
chr11:121464748-121464748	cg13606889	0.0368192	0.29898	0.635096	0.272543	0.144528	0.135118	0.110407	0.0871315	Body
chr8:118580316-118580316	cg09784279	0.0361045	0.29927	0.162313	0.627147	0.346437	0.294787	0.625534	0.193665	Body
chr1:8016539-8016539	cg14178899	0.0425023	0.299276	0.719662	0.181269	0.296959	0.405434	0.218441	0.079827	5'UTR
chr11:86100083-86100083	cg05186239	0.0348385	0.299376	0.564396	0.405143	0.569219	0.398807	0.106175	0.131689	intergenic
chr4:182547548-182547548	cg25645956	0.0342848	0.299517	0.752749	0.409832	0.635402	0.545209	0.277088	0.317541	Body
chr15:66112499-66112499	cg24971912	0.0393934	0.299556	0.810899	0.399081	0.354027	0.174501	0.347411	0.35254	Body
chr1:115298146-115298146	cg04082532	0.0641184	0.299701	0.826089	0.518202	0.152481	0.102953	0.185252	0.337805	5'UTR
chr17:30717076-30717076	cg19130919	0.035672	0.300008	0.543269	0.663338	0.399749	0.374862	0.164858	0.14623	Body
chr6:88760244-88760244	cg22233808	0.03413	0.300102	0.535793	0.818202	0.623185	0.660694	0.418779	0.354789	Body
chr1:24927658-24927658	cg11336061	0.0372409	0.300301	0.741563	0.823763	0.566119	0.633969	0.353405	0.487185	Body
chr5:153490930-153490930	cg08578734	0.0337917	0.300312	0.621119	0.18546	0.0719749	0.147581	0.128694	0.197179	1stExon
chr1:171488472-171488472	cg06910994	0.0370204	0.300401	0.29931	0.67654	0.558054	0.610278	0.357022	0.775149	5'UTR
chr8:141142440-141142440	cg15366336	0.04043	0.300416	0.709349	0.827731	0.573263	0.43828	0.405835	0.315154	Body
chr4:147927001-147927001	cg07793879	0.0365149	0.300444	0.469275	0.644105	0.333246	0.594097	0.245515	0.116941	Body
chr5:93740554-93740554	cg16485800	0.0349937	0.300577	0.636685	0.643023	0.583543	0.354876	0.181672	0.310716	Body
chr13:109160116-109160116	cg22688656	0.0385719	0.301066	0.664202	0.0854045	0.283901	0.340512	0.125046	0.146406	Body
chr17:78879596-78879596	cg26927190	0.0361568	0.30114	0.550837	0.80757	0.411508	0.303881	0.501906	0.273277	Body
chr2:241088049-241088049	cg21773665	0.0482569	0.301601	0.916516	0.925083	0.743402	0.546032	0.77068	0.644484	Body
chr7:27102908-27102908	cg05921905	0.0366091	0.301762	0.650008	0.25514	0.111307	0.0947819	0.148393	0.327847	TSS200
chr2:43483248-43483248	cg13429093	0.0455962	0.301905	0.600367	0.753198	0.262371	0.19075	0.261845	0.252633	Body
chr2:203596363-203596363	cg15664389	0.0443795	0.302003	0.648092	0.873489	0.568101	0.571985	0.553561	0.248853	intergenic
chr3:102060929-102060929	cg01315151	0.0360312	0.302332	0.363622	0.757116	0.423194	0.321572	0.445342	0.136543	intergenic
chr20:32839285-32839285	cg00223847	0.0416521	0.302745	0.709373	0.877704	0.833469	0.594606	0.451441	0.600844	Body
chr11:128580134-128580134	cg00320216	0.0559385	0.303424	0.771032	0.747641	0.48113	0.40881	0.29068	0.142674	5'UTR
chr19:941243-941243	cg08894487	0.0722243	0.303868	0.765167	0.00427612	0.0699266	0.0125823	0.375076	0.276421	Body
chr7:4689915-4689915	cg16026475	0.0426691	0.303946	0.792619	0.819739	0.709109	0.53856	0.564982	0.338086	Body
chr1:111626588-111626588	cg24062172	0.0390827	0.304012	0.719445	0.858588	0.543987	0.353707	0.473308	0.458739	5'UTR
chr3:190025240-190025240	cg25350960	0.0522704	0.304408	0.795393	0.268984	0.585427	0.746663	0.24152	0.470432	Body
chr1:212859814-212859814	cg09252211	0.0345543	0.30447	0.684998	0.689935	0.777484	0.688185	0.349173	0.511152	Body
chr13:37734734-37734734	cg12357514	0.0392141	0.304477	0.67456	0.126961	0.389493	0.276128	0.232072	0.595751	Body
chr5:140718807-140718807	cg05174942	0.0551567	0.3048	0.835864	0.386597	0.69868	0.740893	0.233191	0.610855	TSS200
chr5:159428126-159428126	cg24983185	0.0725922	0.305094	0.829309	0.3022	0.825684	0.739974	0.198409	0.484038	intergenic
chr10:36172751-36172751	cg15278262	0.0367926	0.305181	0.57714	0.194775	0.129928	0.0565495	0.0502435	0.059953	intergenic
chr8:40901428-40901428	cg27487959	0.0576791	0.305277	0.765531	0.0610986	0.255659	0.189563	0.108386	0.115128	intergenic
chr10:98038673-98038673	cg15258447	0.0678885	0.305628	0.712205	0.0119898	0.0288232	0.0254123	0.0097408	0.110888	intergenic
chr3:187917395-187917395	cg10168494	0.0343444	0.305725	0.699869	0.15415	0.191673	0.239778	0.204734	0.276887	intergenic
chr8:96133252-96133252	cg20220316	0.0342565	0.305755	0.545965	0.0414692	0.106372	0.228409	0.0378469	0.0814166	intergenic
chr7:94290076-94290076	cg07539248	0.0368598	0.305792	0.712413	0.166155	0.339081	0.264032	0.332596	0.120889	intergenic
chr10:7184930-7184930	cg00338177	0.0341803	0.305868	0.752073	0.873538	0.568011	0.488625	0.688175	0.59147	Body
chr3:54654546-54654546	cg14683191	0.0348375	0.306382	0.601942	0.0655512	0.154173	0.119148	0.0886929	0.21056	Body
chr16:67109401-67109401	cg04358214	0.0409904	0.306895	0.497065	0.402983	0.470134	0.371893	0.8674	0.249144	TSS1500
chr22:50361317-50361317	cg07303829	0.0348022	0.306914	0.688812	0.870966	0.7452	0.654949	0.64913	0.460271	5'UTR
chr11:69024767-69024767	cg22064431	0.034352	0.307024	0.556836	0.141328	0.571131	0.525179	0.227649	0.194564	intergenic
chr5:38455920-38455920	cg25010149	0.0406336	0.307034	0.827721	0.656316	0.368218	0.331438	0.321813	0.528474	Body
chr10:1110173-1110173	cg10838380	0.0392596	0.307077	0.675968	0.950345	0.790121	0.594482	0.594582	0.691323	Body
chr16:17178686-17178686	cg08700141	0.0396137	0.307472	0.155332	0.637196	0.55179	0.536645	0.443711	0.136341	Body
chr14:99757444-99757444	cg06546935	0.0373802	0.307636	0.676173	0.386025	0.615678	0.550656	0.181123	0.239735	intergenic
chr4:48483552-48483552	cg23543123	0.0388227	0.307776	0.524242	0.11526	0.27204	0.508822	0.112102	0.59051	5'UTR
chr2:241112979-241112979	cg27018019	0.0358969	0.307983	0.541157	0.763652	0.636581	0.625061	0.625109	0.243494	Body
chr1:246630127-246630127	cg18918398	0.0386305	0.308098	0.481494	0.846161	0.599649	0.568386	0.549985	0.256255	Body
chr19:31596904-31596904	cg14032293	0.0614097	0.308185	0.827615	0.136732	0.147797	0.131167	0.291044	0.424962	intergenic
chr2:234994796-234994796	cg25644284	0.0365365	0.308218	0.609427	0.0573509	0.262944	0.180958	0.0851827	0.108071	5'UTR
chr7:157387432-157387432	cg07093547	0.0347287	0.308321	0.688644	0.581283	0.504335	0.374712	0.156231	0.28117	Body
chr5:80240551-80240551	cg26052987	0.040823	0.308539	0.842546	0.849723	0.708659	0.547216	0.63669	0.440558	Body
chr2:106833396-106833396	cg22402378	0.0417779	0.308657	0.691497	0.0850112	0.224374	0.226	0.122039	0.159838	Body
chr6:119259284-119259284	cg10904471	0.0346548	0.308793	0.36226	0.693393	0.204673	0.137878	0.50374	0.345436	Body
chr10:24435693-24435693	cg25874246	0.0407278	0.309062	0.317941	0.699994	0.203696	0.224782	0.653235	0.317681	Body
chrX:112660269-112660269	cg26705444	0.0378519	0.309171	0.229603	0.589926	0.310578	0.557299	0.129928	0.620187	Body
chr2:235811594-235811594	cg16096063	0.0355941	0.30958	0.676327	0.155664	0.27607	0.181982	0.176884	0.137885	Body
chr14:63040183-63040183	cg05935415	0.0563938	0.309609	0.747001	0.0703495	0.124877	0.075176	0.187176	0.173046	Body
chr2:241763138-241763138	cg06022561	0.0395355	0.309675	0.79369	0.846	0.580821	0.587464	0.371847	0.652814	Body
chr10:100238667-100238667	cg16216829	0.0386266	0.31003	0.775405	0.887911	0.796593	0.567499	0.635467	0.524545	Body
chr12:94262357-94262357	cg05908398	0.0369879	0.310055	0.601269	0.665883	0.351865	0.356977	0.226903	0.131768	TSS200
chr7:156474455-156474455	cg01020356	0.0338801	0.310407	0.672164	0.183073	0.238484	0.187946	0.15735	0.16047	Body
chr14:102949545-102949545	cg02003183	0.0381925	0.311019	0.688275	0.733724	0.324288	0.326456	0.251475	0.3822	Body
chr17:81251957-81251957	cg23939642	0.0401214	0.31128	0.597623	0.87427	0.703187	0.672921	0.449029	0.376383	Body
chr7:97012246-97012246	cg01747969	0.0373519	0.311477	0.676467	0.173393	0.159264	0.152948	0.183487	0.145556	Body
chr18:32956760-32956760	cg08879305	0.0359516	0.311775	0.738435	0.289996	0.414666	0.274663	0.242416	0.153997	Body
chr5:89351367-89351367	cg02889110	0.0357157	0.31178	0.758478	0.642108	0.649083	0.67812	0.307585	0.401441	intergenic
chr19:38615545-38615545	cg20748559	0.0386414	0.312349	0.491331	0.750618	0.690122	0.555941	0.473081	0.19356	Body
chr10:13916743-13916743	cg24759030	0.0439655	0.312684	0.719442	0.0994691	0.2144	0.163323	0.202862	0.16066	Body
chr2:11542628-11542628	cg10770279	0.035747	0.312754	0.668343	0.228836	0.244306	0.392022	0.130552	0.117515	TSS200
chr13:49374875-49374875	cg19641636	0.0356859	0.31299	0.766033	0.629777	0.444517	0.314455	0.24707	0.387661	Body
chr4:39446844-39446844	cg25940248	0.0388691	0.314165	0.848772	0.42013	0.457448	0.659297	0.389059	0.709477	Body
chr16:27253621-27253621	cg26214630	0.0398608	0.314173	0.669243	0.771256	0.712682	0.723591	0.415473	0.33358	Body
chr15:67128143-67128143	cg06441252	0.0408382	0.314268	0.561219	0.81107	0.644921	0.609721	0.330736	0.27931	5'UTR
chr12:110686410-110686410	cg25683989	0.0540006	0.314538	0.775096	0.823935	0.70278	0.489636	0.395306	0.244227	5'UTR
chr5:141485166-141485166	cg23445461	0.0395144	0.314625	0.590136	0.0463948	0.177645	0.0586739	0.114124	0.0566532	Body
chr20:40173980-40173980	cg26878182	0.0358393	0.314677	0.633609	0.0564586	0.189806	0.284502	0.133313	0.376273	intergenic
chr6:138915878-138915878	cg27163083	0.0439062	0.314704	0.557221	0.88798	0.628814	0.517384	0.721747	0.308972	Body
chr20:48495741-48495741	cg12515025	0.0384347	0.315142	0.739072	0.13079	0.388742	0.289486	0.271845	0.207365	intergenic
chr2:11536008-11536008	cg00072722	0.0404577	0.315151	0.53534	0.265969	0.651731	0.565746	0.308262	0.0824789	5'UTR
chr5:113199266-113199266	cg06129427	0.0395252	0.31519	0.780363	0.665035	0.680779	0.61337	0.306312	0.35571	Body
chr10:34295364-34295364	cg20919854	0.0376572	0.315255	0.673471	0.764465	0.611604	0.545586	0.302235	0.304612	Body
chr3:13021085-13021085	cg03377878	0.0362484	0.315279	0.619274	0.722336	0.62188	0.539478	0.298655	0.244035	Body
chr11:43920868-43920868	cg12394201	0.0348827	0.315279	0.51359	0.798327	0.463619	0.354981	0.513428	0.220522	intergenic
chr13:42277692-42277692	cg15428351	0.0419533	0.315492	0.813944	0.695231	0.60068	0.689543	0.268611	0.646942	5'UTR
chr11:131929240-131929240	cg07260508	0.0412132	0.315577	0.706191	0.176808	0.169605	0.390046	0.209367	0.116754	Body
chr16:84751937-84751937	cg15308565	0.0338556	0.316142	0.540084	0.859089	0.45222	0.31991	0.501792	0.567188	Body
chr7:102418736-102418736	cg22150540	0.0372085	0.316155	0.640994	0.765521	0.475679	0.350864	0.487891	0.207787	Body
chr9:121217922-121217922	cg21370976	0.0358032	0.316402	0.863712	0.837511	0.741628	0.565028	0.683719	0.572062	intergenic
chr11:113138461-113138461	cg02804231	0.0401997	0.316446	0.648953	0.524137	0.117448	0.0999914	0.355275	0.275392	Body
chr10:120598044-120598044	cg10467906	0.0426571	0.31658	0.295972	0.0813609	0.568825	0.535588	0.110001	0.0865545	Body
chr7:2980902-2980902	cg27202779	0.033828	0.316848	0.62391	0.212091	0.202639	0.184556	0.104418	0.470326	5'UTR
chr18:58716218-58716218	cg18361892	0.0347124	0.317148	0.334143	0.852735	0.485533	0.360171	0.451765	0.374071	Body
chr4:137656088-137656088	cg19392967	0.0349124	0.317229	0.653943	0.584069	0.422522	0.162878	0.303695	0.619528	intergenic
chr6:136465839-136465839	cg10871309	0.0350666	0.317413	0.742086	0.830526	0.491621	0.651633	0.629348	0.38752	Body
chr1:234629305-234629305	cg15278577	0.038385	0.317476	0.811286	0.692612	0.412399	0.397579	0.296775	0.416431	TSS200
chr5:113168659-113168659	cg18276155	0.0394223	0.317481	0.253203	0.735971	0.559059	0.537664	0.168944	0.483902	Body
chr14:49962665-49962665	cg16088621	0.0341681	0.317766	0.560151	0.628545	0.623382	0.526872	0.247766	0.191029	intergenic
chr8:20436776-20436776	cg11187522	0.0343262	0.317852	0.55666	0.0752547	0.0886855	0.0733238	0.0971794	0.0918512	intergenic
chr14:81401077-81401077	cg26676195	0.0403887	0.317852	0.873102	0.744955	0.855011	0.803722	0.548436	0.781473	5'UTR
chr5:159453654-159453654	cg00612017	0.0556617	0.317886	0.448789	0.122188	0.63164	0.599367	0.0865439	0.0982358	Body
chr1:207500621-207500621	cg13654305	0.0507799	0.318161	0.755678	0.10986	0.216723	0.21604	0.0826117	0.317491	Body
chr3:197354783-197354783	cg14875327	0.0457054	0.318226	0.595076	0.693781	0.525797	0.239978	0.195291	0.153583	intergenic
chr12:128795843-128795843	cg02742418	0.0369042	0.318323	0.77118	0.899085	0.75653	0.610148	0.510634	0.590074	Body
chr11:110027962-110027962	cg05956900	0.0362262	0.318581	0.774964	0.664235	0.637676	0.395255	0.377981	0.3073	intergenic
chr17:7262523-7262523	cg11941546	0.0373262	0.318951	0.0652562	0.0457434	0.157638	0.322366	0.0454718	0.559291	TSS200
chr7:22332841-22332841	cg09291399	0.0364312	0.319016	0.460206	0.725042	0.477187	0.159909	0.210844	0.325882	5'UTR
chr9:4071979-4071979	cg23298378	0.0482703	0.31905	0.230629	0.778764	0.211226	0.116456	0.325441	0.183311	Body
chr10:32961366-32961366	cg11240230	0.0389845	0.319229	0.82289	0.538619	0.453404	0.299651	0.245151	0.525863	intergenic
chr4:93832252-93832252	cg04643145	0.0374305	0.319593	0.553105	0.114872	0.0848165	0.112161	0.0266927	0.380513	intergenic
chr15:91940814-91940814	cg21656246	0.040627	0.320293	0.611827	0.759229	0.356849	0.527301	0.334831	0.170919	Body
chr16:85918057-85918057	cg01770799	0.0407061	0.320443	0.670638	0.0845134	0.212888	0.165349	0.124948	0.145771	Body
chr4:68732613-68732613	cg26596456	0.0380126	0.320592	0.405801	0.735696	0.342341	0.134927	0.525016	0.25601	intergenic
chr10:15322094-15322094	cg17408185	0.0363747	0.320622	0.608085	0.0818254	0.152941	0.099871	0.104551	0.315384	Body
chr17:8629441-8629441	cg06528063	0.0373169	0.320659	0.531322	0.0378066	0.0862411	0.0353405	0.02915	0.0752693	5'UTR
chr6:30492467-30492467	cg20105257	0.0582638	0.320942	0.504504	0.952703	0.89084	0.843873	0.475409	0.730689	Body
chr5:9338035-9338035	cg09909206	0.0340955	0.321485	0.585921	0.0711134	0.38574	0.24687	0.0965251	0.132557	Body
chr19:4912209-4912209	cg17714703	0.071912	0.321519	0.727922	0.808967	0.284034	0.273909	0.227296	0.0969203	Body
chr20:49866080-49866080	cg06351810	0.0411498	0.321555	0.680821	0.728739	0.747995	0.671401	0.285836	0.401856	Body
chr1:10905037-10905037	cg19704755	0.0357382	0.321903	0.732168	0.544441	0.350643	0.375507	0.130503	0.361211	intergenic
chr11:64870718-64870718	cg11321083	0.042676	0.322445	0.451974	0.771988	0.365529	0.301516	0.323792	0.0892415	Body
chr16:56202948-56202948	cg22776647	0.0376068	0.323071	0.757776	0.605488	0.358337	0.429063	0.270929	0.215793	Body
chr17:16964632-16964632	cg06609113	0.0341517	0.323084	0.75771	0.807254	0.516362	0.540846	0.582152	0.345255	Body
chr3:47097183-47097183	cg24359926	0.0346547	0.323241	0.26995	0.351057	0.622515	0.647552	0.310731	0.142157	Body
chr10:43399777-43399777	cg10773266	0.0388259	0.323464	0.655036	0.866302	0.579683	0.601317	0.676641	0.315415	5'UTR
chr6:170223045-170223045	cg25753473	0.0378586	0.323586	0.600239	0.380934	0.125339	0.0888881	0.080597	0.141637	intergenic
chr12:112183723-112183723	cg19214184	0.0389542	0.32366	0.666485	0.690622	0.720535	0.687846	0.254985	0.427925	Body
chr2:232956095-232956095	cg15604447	0.0390017	0.323916	0.761956	0.628316	0.425924	0.294942	0.350483	0.209354	Body
chr19:49490608-49490608	cg11252555	0.0486679	0.324087	0.94012	0.969856	0.825492	0.782816	0.721244	0.610957	Body
chr11:118912170-118912170	cg17260706	0.0344925	0.324179	0.365096	0.624404	0.37708	0.40914	0.087122	0.102834	TSS1500
chr14:50040458-50040458	cg04543208	0.0346112	0.324229	0.327536	0.575244	0.615729	0.689712	0.178205	0.39904	Body
chr8:143969128-143969128	cg23351479	0.0407672	0.324545	0.752527	0.378009	0.676178	0.607905	0.238508	0.664273	Body
chr4:3370149-3370149	cg19974227	0.0340921	0.325094	0.71425	0.131162	0.253228	0.269699	0.241238	0.340446	Body
chr16:30479347-30479347	cg25844028	0.0413481	0.325147	0.497759	0.820651	0.642231	0.416893	0.588812	0.217722	ExonBnd
chr12:7750532-7750532	cg21669304	0.051709	0.325148	0.701489	0.0807229	0.150262	0.100238	0.101453	0.0985366	TSS1500
chr14:61528848-61528848	cg04236622	0.0484539	0.325762	0.787023	0.71282	0.447751	0.553407	0.261595	0.225761	Body
chr1:82986722-82986722	cg18411040	0.0434769	0.325962	0.478374	0.723569	0.203892	0.127803	0.304765	0.16698	intergenic
chr4:105453794-105453794	cg06777189	0.036714	0.326017	0.726109	0.747215	0.668629	0.372301	0.600482	0.319432	Body
chr14:92577192-92577192	cg27442125	0.0493878	0.326401	0.820077	0.225926	0.48411	0.330142	0.1417	0.302158	Body
chr17:62565081-62565081	cg03130292	0.043539	0.326654	0.866427	0.875548	0.846787	0.753796	0.624991	0.514369	Body
chr15:55897376-55897376	cg09602650	0.0339881	0.326717	0.585039	0.0912153	0.170098	0.154286	0.0743574	0.0978743	Body
chr2:96143435-96143435	cg13725590	0.0346798	0.326889	0.239398	0.765965	0.52895	0.427891	0.461065	0.236184	3'UTR
chr2:230969063-230969063	cg25544149	0.0360687	0.326932	0.437731	0.350503	0.705209	0.676762	0.242429	0.263865	intergenic
chr3:128698516-128698516	cg11083416	0.0472666	0.326947	0.423644	0.0172389	0.0787188	0.0854484	0.0800078	0.583816	intergenic
chr8:62247568-62247568	cg08118241	0.0558473	0.327094	0.773374	0.233094	0.182524	0.0931865	0.191299	0.0912034	TSS1500
chr4:3203065-3203065	cg09362796	0.0628099	0.327637	0.850728	0.801802	0.792503	0.748203	0.343529	0.960714	Body
chr13:43128889-43128889	cg16760130	0.0365152	0.328289	0.521913	0.247649	0.525203	0.628859	0.0959707	0.255364	intergenic
chr1:145719366-145719366	cg15892497	0.0364173	0.328301	0.737629	0.562394	0.567625	0.310706	0.370034	0.185821	TSS200
chr11:69892535-69892535	cg26579578	0.0357159	0.328319	0.577316	0.245272	0.705997	0.638607	0.309717	0.305788	intergenic
chr2:84516399-84516399	cg15961842	0.049072	0.328835	0.654053	0.0229753	0.157984	0.337578	0.0198411	0.325057	TSS200
chr15:82751529-82751529	cg02501187	0.0406787	0.328849	0.272905	0.861484	0.363583	0.430827	0.48289	0.609774	Body
chr14:54622761-54622761	cg16750746	0.0393878	0.328953	0.765026	0.780446	0.461396	0.299552	0.597635	0.402092	Body
chr7:20776564-20776564	cg11949262	0.0368319	0.329079	0.66971	0.181081	0.233237	0.219817	0.0917826	0.424174	intergenic
chr12:89948178-89948178	cg01871427	0.0392865	0.329138	0.626593	0.735486	0.572077	0.286006	0.439665	0.191822	intergenic
chr2:235957287-235957287	cg00125544	0.0357879	0.329179	0.620392	0.0821416	0.245932	0.131559	0.191915	0.0881367	Body
chr4:22896991-22896991	cg08395622	0.0338768	0.3294	0.31943	0.70946	0.545163	0.211248	0.302574	0.216176	intergenic
chr10:24488972-24488972	cg03865213	0.0536823	0.329514	0.749926	0.862918	0.235297	0.414202	0.556591	0.684576	Body
chr2:160479426-160479426	cg08127080	0.0379186	0.329845	0.361879	0.734668	0.580276	0.288675	0.662404	0.258214	Body
chr15:37097288-37097288	cg13181974	0.0346831	0.329871	0.33373	0.0343751	0.0924042	0.102692	0.0817967	0.535624	Body
chr18:5444502-5444502	cg15024623	0.060054	0.330383	0.741207	0.0621271	0.112842	0.154797	0.133752	0.0506327	Body
chr7:143457643-143457643	cg17533563	0.0459199	0.330839	0.675531	0.21715	0.167556	0.0928539	0.107135	0.0593618	intergenic
chr2:144491003-144491003	cg05704093	0.0342567	0.331411	0.663423	0.348695	0.469863	0.61611	0.19243	0.214706	Body
chr10:34621558-34621558	cg04043077	0.0340183	0.331521	0.532837	0.835171	0.736249	0.689062	0.414274	0.472318	Body
chr11:95712133-95712133	cg17585624	0.0358438	0.331809	0.870367	0.342818	0.600055	0.526573	0.495116	0.379733	intergenic
chr4:104524658-104524658	cg03791828	0.037676	0.331925	0.332883	0.730144	0.643042	0.452494	0.412112	0.163257	Body
chr16:21721470-21721470	cg10704069	0.041393	0.331958	0.763391	0.61402	0.513591	0.450217	0.228656	0.2124	Body
chr6:138031504-138031504	cg14301541	0.0362473	0.33203	0.686702	0.552034	0.614353	0.422201	0.148084	0.311525	intergenic
chr5:141693299-141693299	cg01553231	0.0382831	0.332348	0.791221	0.633762	0.762164	0.747442	0.332882	0.566376	intergenic
chr7:41700144-41700144	cg21787965	0.036717	0.332397	0.584611	0.263131	0.0813848	0.0413195	0.15718	0.0866352	Body
chr2:66437828-66437828	cg23398076	0.0421819	0.332788	0.714886	0.431645	0.178336	0.200884	0.104003	0.259478	Body
chr5:80127354-80127354	cg16972032	0.0371812	0.333324	0.777995	0.372322	0.64191	0.57336	0.296741	0.297514	Body
chrX:114714906-114714906	cg27477134	0.0408714	0.334036	0.71384	0.0850645	0.233316	0.216547	0.214245	0.395179	TSS1500
chr7:22722434-22722434	cg24061425	0.0344433	0.334124	0.126773	0.654277	0.237594	0.113682	0.291787	0.176757	intergenic
chr1:200027768-200027768	cg11828581	0.0379009	0.334175	0.80794	0.631802	0.318356	0.329729	0.450403	0.30465	5'UTR
chr4:46390640-46390640	cg15918284	0.047335	0.334434	0.616937	0.0300916	0.0950557	0.0805472	0.0456448	0.0720755	TSS1500
chr19:40585789-40585789	cg05167074	0.0406665	0.334497	0.789964	0.88473	0.773616	0.561999	0.458416	0.750204	Body
chr4:77579815-77579815	cg12125606	0.0353962	0.3351	0.778025	0.35113	0.49902	0.496434	0.200393	0.310174	5'UTR
chr3:142948410-142948410	cg02128040	0.05681	0.335765	0.838404	0.87456	0.454289	0.680552	0.436889	0.28931	intergenic
chr8:143429143-143429143	cg20569287	0.040955	0.335827	0.210288	0.110709	0.217231	0.222346	0.172849	0.716398	intergenic
chr8:120780396-120780396	cg14646451	0.0466897	0.336499	0.639242	0.808909	0.23946	0.269508	0.312154	0.336479	Body
chr15:80587153-80587153	cg06294042	0.0382522	0.337396	0.181285	0.301075	0.20826	0.121939	0.162236	0.695152	Body
chr5:194492-194492	cg26466258	0.036596	0.337427	0.834104	0.532715	0.789291	0.574561	0.375247	0.67287	Body
chr10:116894639-116894639	cg00750430	0.0485472	0.337454	0.66413	0.58579	0.153678	0.219742	0.179233	0.109309	Body
chr8:29346704-29346704	cg01865118	0.0360741	0.337612	0.754923	0.315057	0.566506	0.530559	0.235229	0.28015	Body
chr1:230223027-230223027	cg19203015	0.0418277	0.337883	0.551691	0.315264	0.724868	0.43715	0.146288	0.182801	Body
chr12:123163083-123163083	cg26419304	0.0349721	0.3382	0.364539	0.833645	0.631077	0.634956	0.408882	0.391398	Body
chr14:61359243-61359243	cg12797254	0.0342521	0.33879	0.662892	0.107125	0.21567	0.303719	0.1324	0.279785	Body
chr14:22489411-22489411	cg05011265	0.0416714	0.338827	0.789349	0.283886	0.401188	0.250165	0.391486	0.146368	intergenic
chr1:217140942-217140942	cg00983697	0.0375114	0.338884	0.273322	0.231943	0.101181	0.0955004	0.666403	0.35325	intergenic
chr13:30740926-30740926	cg14799392	0.0448802	0.339282	0.75829	0.643225	0.556573	0.581706	0.301012	0.168284	Body
chr5:8183840-8183840	cg01126281	0.0347857	0.339443	0.559515	0.0763413	0.2019	0.337126	0.570032	0.497623	intergenic
chr5:78845529-78845529	cg15145250	0.03944	0.339523	0.773584	0.461049	0.477045	0.374809	0.181651	0.211595	Body
chr20:51424508-51424508	cg16328549	0.0386716	0.339708	0.873081	0.837143	0.634868	0.486076	0.461215	0.619982	Body
chr13:101917465-101917465	cg27134816	0.0431004	0.339969	0.603817	0.0294702	0.0749736	0.0858221	0.11165	0.0956952	Body
chr17:73981872-73981872	cg24314679	0.046295	0.340179	0.769306	0.391182	0.190205	0.181902	0.215684	0.166212	intergenic
chr6:157771206-157771206	cg25441252	0.0370423	0.340294	0.699007	0.627961	0.361747	0.286185	0.207472	0.238606	intergenic
chr1:24319595-24319595	cg19697558	0.0358353	0.340307	0.557386	0.0155061	0.0794064	0.088796	0.160437	0.127745	Body
chr2:36859501-36859501	cg14605244	0.0420606	0.341029	0.669283	0.892357	0.628449	0.493077	0.594076	0.292234	Body
chr6:139100258-139100258	cg00449123	0.0366862	0.341282	0.63481	0.617071	0.527922	0.310719	0.20144	0.174916	intergenic
chr5:92518913-92518913	cg23622055	0.0404295	0.341598	0.73011	0.392026	0.391301	0.20664	0.089592	0.270635	intergenic
chr9:129288328-129288328	cg13566141	0.0394341	0.341599	0.475232	0.665389	0.320827	0.132578	0.135982	0.165862	intergenic
chr1:228214057-228214057	cg26303165	0.0354915	0.34176	0.197029	0.0221099	0.295868	0.468667	0.162757	0.576151	Body
chrX:68113640-68113640	cg02087742	0.0390809	0.341937	0.751416	0.370312	0.240829	0.152897	0.290481	0.209311	Body
chr7:1854664-1854664	cg25432518	0.0353286	0.341988	0.777124	0.610922	0.49157	0.50942	0.286168	0.749332	Body
chr1:231487241-231487241	cg16974878	0.0346955	0.342002	0.724248	0.697762	0.413327	0.598228	0.235288	0.414064	intergenic
chr2:225038430-225038430	cg04566744	0.0499247	0.342192	0.799452	0.898375	0.607156	0.486612	0.449763	0.313862	Body
chr16:27318890-27318890	cg10127227	0.0407378	0.342515	0.652819	0.186582	0.532829	0.564162	0.112235	0.327951	5'UTR
chr7:139877790-139877790	cg24710631	0.0372824	0.342647	0.641811	0.725418	0.88238	0.750501	0.519732	0.420716	Body
chr15:85747473-85747473	cg15803803	0.0378617	0.342688	0.467903	0.756544	0.739755	0.603041	0.336091	0.784211	3'UTR
chr10:81920023-81920023	cg27291337	0.0484579	0.343519	0.773211	0.72639	0.254483	0.204757	0.489427	0.471322	Body
chr6:149320368-149320368	cg23724135	0.0432145	0.343539	0.654889	0.739458	0.583281	0.528802	0.340581	0.147823	Body
chr16:76911186-76911186	cg10165177	0.05372	0.343555	0.84319	0.116236	0.385634	0.246806	0.282411	0.260426	intergenic
chr3:190097796-190097796	cg17685938	0.0358385	0.343705	0.676708	0.315787	0.53857	0.565711	0.382942	0.110497	Body
chr15:98982583-98982583	cg04513146	0.0345798	0.343706	0.743397	0.284938	0.421619	0.435356	0.137256	0.449321	Body
chr2:4537447-4537447	cg12030221	0.0356339	0.343718	0.59796	0.0783918	0.167272	0.126863	0.114091	0.106318	intergenic
chr7:3040173-3040173	cg16018773	0.0482875	0.343947	0.85342	0.344393	0.370885	0.263061	0.158265	0.362721	5'UTR
chr15:93862960-93862960	cg01033115	0.0629938	0.344306	0.722062	0.411399	0.174772	0.0641787	0.0458087	0.0527613	Body
chrX:124347526-124347526	cg09393589	0.0347491	0.344442	0.71654	0.675829	0.422472	0.447905	0.297694	0.223243	Body
chr5:134138409-134138409	cg02182856	0.047907	0.34448	0.749455	0.861747	0.420592	0.265916	0.62664	0.621737	Body
chr2:1713976-1713976	cg11759557	0.0394763	0.344483	0.675588	0.144063	0.194166	0.186675	0.147925	0.113989	Body
chr4:52077081-52077081	cg26581714	0.0360212	0.344499	0.592976	0.0890122	0.137786	0.104925	0.116423	0.101564	Body
chr1:187036009-187036009	cg10593867	0.0386069	0.344535	0.183797	0.111017	0.633079	0.480559	0.258843	0.112157	intergenic
chr8:104270675-104270675	cg02821754	0.0385075	0.344606	0.527115	0.779515	0.239547	0.203581	0.395492	0.34025	intergenic
chr14:91228328-91228328	cg00041030	0.0362316	0.344765	0.829752	0.853646	0.73171	0.57298	0.534567	0.474877	intergenic
chr6:12047963-12047963	cg12859550	0.0515674	0.345041	0.797856	0.803023	0.729005	0.788603	0.458771	0.296804	Body
chr6:49816700-49816700	cg19628390	0.0426874	0.345071	0.725087	0.117699	0.382764	0.185691	0.226773	0.485044	Body
chr12:130983706-130983706	cg20707969	0.0450297	0.345263	0.289867	0.744197	0.317719	0.116471	0.22255	0.123296	Body
chr2:100102450-100102450	cg00636416	0.0360003	0.346015	0.784153	0.310516	0.317806	0.273837	0.252699	0.247064	Body
chr2:215903418-215903418	cg27278247	0.0368672	0.34607	0.504785	0.714526	0.678175	0.338431	0.76305	0.330269	intergenic
chr1:233441612-233441612	cg05462922	0.0372143	0.346108	0.641149	0.143198	0.180177	0.112284	0.0933053	0.213838	intergenic
chr5:139395980-139395980	cg04327846	0.035273	0.346274	0.651555	0.785781	0.564938	0.374237	0.455958	0.250796	TSS1500
chr20:60408881-60408881	cg24617647	0.0412957	0.346328	0.758523	0.522037	0.226126	0.147682	0.398944	0.306	intergenic
chr9:97988436-97988436	cg16447483	0.0386887	0.346407	0.331267	0.752967	0.342044	0.255109	0.252105	0.124084	Body
chr2:222240297-222240297	cg04302623	0.0380267	0.346603	0.640478	0.0642996	0.15417	0.175283	0.141737	0.173888	Body
chr11:132994270-132994270	cg27312388	0.0379759	0.346753	0.548113	0.0936493	0.0371529	0.0877079	0.127779	0.0205142	Body
chr5:14210731-14210731	cg16396309	0.0406767	0.347204	0.75562	0.132627	0.455356	0.34516	0.269985	0.224783	Body
chr6:136468364-136468364	cg05956317	0.0392762	0.347497	0.629262	0.888963	0.419149	0.373515	0.519211	0.352936	TSS1500
chrX:44072290-44072290	cg27659725	0.041227	0.347513	0.715987	0.133975	0.203868	0.137349	0.205946	0.314032	intergenic
chr1:42785402-42785402	cg27232866	0.0460552	0.347554	0.637512	0.136454	0.0851772	0.0442505	0.0474588	0.213519	intergenic
chr7:76260341-76260341	cg00338080	0.0522106	0.347701	0.220287	0.0930529	0.207535	0.186685	0.274874	0.789736	Body
chr10:81978226-81978226	cg08704718	0.038833	0.347757	0.651607	0.7442	0.271139	0.242432	0.596758	0.419743	Body
chr6:31556729-31556729	cg19103021	0.0376295	0.347968	0.739208	0.844928	0.749001	0.595928	0.723935	0.376786	Body
chr13:110280580-110280580	cg05569018	0.0469826	0.348202	0.797652	0.16438	0.4194	0.435559	0.193088	0.235018	Body
chr2:43408201-43408201	cg00977204	0.0508498	0.348502	0.737386	0.655618	0.19088	0.117615	0.393708	0.417133	Body
chr9:129994073-129994073	cg14026842	0.035818	0.348645	0.734475	0.864959	0.751486	0.708763	0.520281	0.437916	Body
chr19:43756385-43756385	cg02032872	0.0406723	0.34883	0.575947	0.820581	0.622151	0.45527	0.670946	0.228765	TSS1500
chr6:134389325-134389325	cg02118370	0.0451115	0.348912	0.745421	0.742744	0.489617	0.376401	0.41401	0.164237	intergenic
chr1:157701035-157701035	cg15602298	0.0408372	0.348973	0.803506	0.793932	0.689815	0.548361	0.479411	0.308247	TSS200
chr12:104763430-104763430	cg27267248	0.0344981	0.349334	0.742979	0.841456	0.686385	0.533972	0.680476	0.382845	intergenic
chr17:66412451-66412451	cg15093766	0.0389977	0.349374	0.483961	0.786381	0.261917	0.210574	0.417512	0.577891	Body
chr6:30071603-30071603	cg13918754	0.0387869	0.349383	0.580189	0.409928	0.0949009	0.195959	0.017253	0.162732	Body
chr4:120637995-120637995	cg09868152	0.0456965	0.34969	0.152269	0.766636	0.412206	0.463539	0.459291	0.138008	intergenic
chr1:59045930-59045930	cg24260207	0.0422542	0.349759	0.659655	0.676145	0.683587	0.716018	0.412751	0.196888	Body
chr9:21974705-21974705	cg13601799	0.0348058	0.349856	0.721196	0.427661	0.280801	0.364178	0.504676	0.758555	1stExon
chr10:122286753-122286753	cg13510777	0.0378403	0.349868	0.607104	0.0609682	0.146221	0.1336	0.0945617	0.139992	Body
chr9:131671478-131671478	cg09564414	0.0440878	0.350027	0.661654	0.773305	0.739308	0.855282	0.317828	0.696983	Body
chr18:13831369-13831369	cg24497873	0.0395928	0.350171	0.71924	0.183929	0.267299	0.21955	0.138817	0.437842	intergenic
chr21:14901557-14901557	cg21608953	0.0343551	0.350406	0.677228	0.217596	0.577472	0.363112	0.219887	0.2194	intergenic
chr8:81100340-81100340	cg19411922	0.0377935	0.350413	0.716728	0.55194	0.293673	0.232353	0.202745	0.227384	5'UTR
chr13:30570063-30570063	cg27228611	0.0341523	0.350542	0.676269	0.565437	0.582315	0.690399	0.200284	0.643493	intergenic
chr20:37741179-37741179	cg10318253	0.034114	0.350656	0.468746	0.836818	0.619562	0.475079	0.621945	0.294633	Body
chr3:181696233-181696233	cg24267283	0.0377434	0.350681	0.448591	0.0574565	0.120392	0.245168	0.147393	0.595033	Body
chr16:86341459-86341459	cg10343367	0.0409498	0.350699	0.575127	0.0657139	0.145807	0.242162	0.103991	0.519858	Body
chr19:4173257-4173257	cg01287132	0.0343613	0.350859	0.183646	0.0689688	0.146082	0.0991285	0.28269	0.602459	intergenic
chr6:28475019-28475019	cg26418589	0.0411868	0.35104	0.709966	0.151795	0.174557	0.115969	0.225276	0.275224	intergenic
chr7:133913414-133913414	cg03673969	0.0383418	0.351085	0.800231	0.701835	0.747102	0.59642	0.376343	0.363649	Body
chr1:100050286-100050286	cg22774691	0.0345457	0.351095	0.518189	0.348133	0.464016	0.350251	0.234047	0.805758	Body
chr3:88054817-88054817	cg27445793	0.0411781	0.351121	0.253924	0.737168	0.660353	0.530374	0.214044	0.567795	3'UTR
chr14:71169952-71169952	cg20274799	0.0366072	0.351306	0.854708	0.391809	0.667203	0.469907	0.326911	0.464166	intergenic
chr12:105474792-105474792	cg07426203	0.0376989	0.351643	0.451208	0.129975	0.617065	0.685908	0.304012	0.297788	intergenic
chr7:137852600-137852600	cg08587063	0.036446	0.351676	0.268197	0.777205	0.477443	0.32275	0.674001	0.566686	intergenic
chr10:113557614-113557614	cg09746470	0.041077	0.352151	0.7197	0.213489	0.204122	0.290215	0.507822	0.146484	5'UTR
chr8:81281973-81281973	cg24998222	0.0381906	0.352591	0.578759	0.642075	0.710082	0.61085	0.188892	0.697721	Body
chr4:16898576-16898576	cg08899626	0.0400158	0.352652	0.612168	0.140582	0.154166	0.101398	0.0699662	0.0727834	1stExon
chr2:11865807-11865807	cg19362632	0.0376866	0.353031	0.558937	0.719153	0.334936	0.321723	0.288649	0.125388	intergenic
chr7:29337798-29337798	cg03334099	0.0582341	0.353067	0.742666	0.542705	0.141303	0.0747177	0.345224	0.149587	Body
chr20:32040058-32040058	cg17474349	0.0426427	0.353137	0.670945	0.600622	0.242075	0.172877	0.245591	0.15997	intergenic
chr8:74103186-74103186	cg07571020	0.0352052	0.35321	0.740784	0.258537	0.372113	0.154958	0.267339	0.435318	intergenic
chr14:98928344-98928344	cg02456757	0.0574708	0.35358	0.76996	0.0765184	0.18188	0.153483	0.106481	0.220247	intergenic
chr6:56750476-56750476	cg01716474	0.0445595	0.353698	0.765995	0.910466	0.727488	0.566708	0.718477	0.360692	Body
chr15:71387370-71387370	cg19102043	0.0348678	0.353815	0.580314	0.269887	0.115409	0.235645	0.0614925	0.060723	Body
chr14:103002245-103002245	cg20043258	0.0595075	0.354205	0.855337	0.770619	0.646096	0.520506	0.1934	0.772197	Body
chr2:191928365-191928365	cg12977579	0.0345841	0.354366	0.741105	0.571045	0.272551	0.301218	0.355454	0.221478	intergenic
chr13:109212887-109212887	cg22558105	0.0354872	0.354373	0.678387	0.081339	0.31661	0.310909	0.195227	0.210939	intergenic
chr3:62318844-62318844	cg02641296	0.0645737	0.354397	0.627068	0.104813	0.224245	0.182732	0.0431946	0.695552	TSS200
chr3:63921880-63921880	cg14591170	0.0390095	0.354706	0.636414	0.723676	0.279245	0.361613	0.282394	0.195976	Body
chr18:60650774-60650774	cg13711485	0.0440521	0.354728	0.783306	0.718727	0.334894	0.278223	0.412713	0.283215	intergenic
chr10:48157154-48157154	cg25380207	0.043664	0.35488	0.298239	0.0737047	0.634117	0.459932	0.118831	0.104635	3'UTR
chr19:17079587-17079587	cg15438314	0.036865	0.355013	0.711452	0.630474	0.642539	0.566188	0.223044	0.305991	5'UTR
chr5:147672935-147672935	cg02365303	0.0413708	0.355143	0.631181	0.165371	0.548336	0.413048	0.131645	0.138595	5'UTR
chr15:90064172-90064172	cg13381887	0.0436126	0.355528	0.734663	0.790773	0.266465	0.381032	0.656578	0.657199	5'UTR
chr1:224751893-224751893	cg11004672	0.0584885	0.355693	0.68484	0.807005	0.247739	0.181323	0.684315	0.43653	intergenic
chr2:240912027-240912027	cg12079115	0.034419	0.355766	0.644757	0.228921	0.508008	0.516977	0.137463	0.555618	intergenic
chr13:48580942-48580942	cg23539450	0.0339065	0.355813	0.674756	0.782079	0.42616	0.471774	0.284956	0.346308	TSS200
chr10:6044352-6044352	cg05665775	0.0374792	0.355898	0.694273	0.10314	0.349296	0.228264	0.267008	0.160814	Body
chr10:12644553-12644553	cg17094104	0.041278	0.355998	0.594268	0.809464	0.308606	0.318703	0.577462	0.259954	Body
chr4:94338989-94338989	cg18084948	0.0400755	0.356106	0.542081	0.825238	0.529686	0.648226	0.427922	0.209545	5'UTR
chr4:23882519-23882519	cg08658750	0.0384269	0.356163	0.35104	0.664372	0.288811	0.284201	0.370288	0.776605	Body
chr1:108050244-108050244	cg25193814	0.0339126	0.356173	0.542414	0.293283	0.193746	0.162534	0.580643	0.111878	intergenic
chr18:34867796-34867796	cg02046740	0.0348376	0.356297	0.63886	0.13768	0.215108	0.174688	0.136505	0.130212	3'UTR
chr11:123904481-123904481	cg22947965	0.0338468	0.356569	0.646106	0.133559	0.189286	0.212091	0.109612	0.281814	intergenic
chr18:10876156-10876156	cg16946290	0.0428396	0.356868	0.501606	0.807119	0.388647	0.385845	0.556201	0.135266	Body
chr6:20879420-20879420	cg02123262	0.0426417	0.356883	0.342305	0.756739	0.549389	0.254279	0.223991	0.172328	Body
chr4:2955230-2955230	cg05719181	0.03402	0.357137	0.629697	0.800715	0.720768	0.522662	0.295774	0.492466	Body
chr3:157128783-157128783	cg24970449	0.0368128	0.357723	0.2134	0.232384	0.570553	0.589975	0.206136	0.0922784	intergenic
chr18:44723460-44723460	cg17873675	0.040562	0.357941	0.858779	0.79959	0.493982	0.434864	0.693308	0.416212	Body
chr10:90593473-90593473	cg11902170	0.0373964	0.357946	0.548559	0.746679	0.34471	0.221631	0.640337	0.312959	intergenic
chr5:38257439-38257439	cg03205103	0.0445466	0.358023	0.543325	0.0480799	0.191382	0.189124	0.106368	0.583845	TSS1500
chr13:28423056-28423056	cg07801814	0.0542005	0.358156	0.631366	0.782295	0.240269	0.205067	0.569443	0.207786	Body
chr10:69577191-69577191	cg05583020	0.0687952	0.358156	0.696234	0.218754	0.0524703	0.0279379	0.50303	0.0240442	intergenic
chr11:73305223-73305223	cg14365420	0.039906	0.358889	0.296494	0.836077	0.420257	0.419073	0.57515	0.247482	intergenic
chr21:38760385-38760385	cg15184529	0.0534804	0.359132	0.675406	0.0670385	0.121654	0.0916397	0.0510501	0.0893672	Body
chr16:14186352-14186352	cg04182170	0.0352968	0.359363	0.563792	0.498374	0.547693	0.688906	0.127957	0.613937	Body
chr20:57779073-57779073	cg08791159	0.0436668	0.359449	0.843975	0.315432	0.333255	0.226111	0.303478	0.51595	intergenic
chr12:20368199-20368199	cg17067190	0.0385342	0.359492	0.520056	0.0316816	0.0657629	0.0580061	0.0205007	0.0788326	TSS1500
chr1:29178871-29178871	cg23724935	0.0371715	0.359955	0.324072	0.7045	0.414882	0.616466	0.782139	0.741532	Body
chr5:88873282-88873282	cg14810301	0.0634902	0.360167	0.348912	0.180549	0.701533	0.743923	0.182024	0.125389	5'UTR
[truncated: 41,489 more rows]

## Sheet: Table S5
Subgroups	Epitranscripts % of differentially expressed genes, compared to control	Over-expressed Epitranscripts % of differentially expressed genes, compared to control	Under-expressed Epitranscripts % of differentially expressed genes, compared to control
[truncated: 6 more rows]

[truncated: 16 more sheets: Table S6, Table S7, Table S8, Table S9, Table S10, Table S11, Table S12, Table S13, Table S14, Table S15, Table S16, Table S17, Table-S18, Table-S19, Table S20, Table S21]
